# Supplementary material for: Single-cell profiling reveals molecular basis of malignant phenotypes and tumor microenvironments in small bowel adenocarcinomas
Source: Cell Discov. 2022 Sep 14;8:92. doi: 10.1038/s41421-022-00434-x (PMC9475032; doi:10.1038/s41421-022-00434-x)
Supplement: Supplementary file 2 — Supplementary Table 1 [file 41421_2022_434_MOESM2_ESM.xlsx]

## Sheet: Table S1. Patient information
Supplementary Table S1: Patient information
Patient id	Gender	Age	AJCC stage	MMR Status	Single cell RNA-seq technology	Intestinal regions	With lymph node metastasis sampled or not	Receiving chemo-therapy or not	Number of multi-position sampled tissues	Names of multi-position sampled tissues	Mucinous adeno-carcinoma component	Tumor differentiation level	Fibroblast enrichment	No. of single cells (after filtration)
P1	Male	42	IV	pMMRa	STRTb	Jejunum	Yes	Yes	3	P1_Normal_S1 P1_Tumor_S1 P1_Lymph_S1	No	poorly differentiated	No	638
P2	Male	61	IIIA	pMMR	STRT	Ileum	No	No	2	P2_Normal_S1 P2_Tumor_S1	No	well differentiated	No	238
P3	Female	67	IV	pMMR	STRT	Jejunum	No	No	6	P3_Normal_S1 P3_Tumor_S1 P3_Tumor_S2 P3_Tumor_S3 P3_Tumor_S4 P3_Tumor_S5	No	moderately differentiated	No	742
P4	Male	49	IV	pMMR	STRT	Ileum	No	No	5	P4_Normal_S1 P4_Tumor_S1 P4_Tumor_S2 P4_Tumor_S3 P5_Lymph_S1	Yes	/d	No	821
P5	Female	71	IIIA	pMMR	STRT	Duodenum	Yes	No	4	P5_Normal_S1 P5_Tumor_S1 P5_Tumor_S2 P5_Tumor_S3	No	moderately differentiated	Yes	696
P6	Male	76	IIA	pMMR	STRT	Duodenum	Yes	No	4	P6_Normal_S1 P6_Tumor_S1 P6_Tumor_S2 P6_Lymph_S1	Yes	/	Yes	541
P7	Male	46	IIA	pMMR	10Xc	Jejunum	No	No	1	P7_Tumor_S1	No	moderately differentiated	No	6881
P8	Male	60	I	pMMR	10X	Duodenum	No	No	2	P8_Normal_S1 P8_Tumor_S1	No	moderately differentiated	No	6251
P9	Male	66	IIB	pMMR	10X	Duodenum	No	No	2	P9_Normal_S1 P9_Tumor_S1	No	poorly differentiated	No	4063
P10	Male	81	IIIA	pMMR	10X	Duodenum	No	No	2	P10_Normal_S1 P10_Tumor_S1	No	well differentiated	No	3832
P11	Female	87	IIB	pMMR	10X	Jejunum	No	No	2	P11_Normal_S1 P11_Tumor_S1	No	moderately differentiated	No	4117
P12	Male	88	IIIB	pMMR	10X	Duodenum	No	No	1	P12_Tumor_S1	No	poorly differentiated	No	2246
This table presents the processing conditions and cilincal phenotypes of samples from 12 patients. aMMR: mismatch repair, pMMR: proficient MMR. bSTRT signifies using the modified STRT method for the samples. c10X signifies using the 10X Genomics method for the samples. dTumor differentiation levels of mucinous adenocarcinomas are difficult to be identified clearly in clinical.
