# Supplementary material for: Single-cell profiling reveals molecular basis of malignant phenotypes and tumor microenvironments in small bowel adenocarcinomas
Source: Cell Discov. 2022 Sep 14;8:92. doi: 10.1038/s41421-022-00434-x (PMC9475032; doi:10.1038/s41421-022-00434-x)
Supplement: Supplementary file 3 — Supplementary Table 2 [file 41421_2022_434_MOESM3_ESM.xlsx]

## Sheet: Table S2. DEGs-STRT 
Supplementary Table S2: DEGs of malignant cells and nonmalignant cells in the STRT dataset
gene	cluster	p_val	p_val_adj	avg_logFC	pct.1	pct.2
MUC1	Malignant	2.28012e-148	6.86475e-144	1.48588	0.915	0.26
CD24	Malignant	4.38318e-145	1.31964e-140	1.41577	0.93	0.355
TM4SF1	Malignant	2.78984e-138	8.39937e-134	1.53361	0.903	0.298
S100A11	Malignant	1.23733e-132	3.72522e-128	1.13694	0.996	0.9
S100P	Malignant	9.10315e-122	2.74069e-117	1.6062	0.848	0.248
LCN2	Malignant	3.79788e-120	1.14343e-115	1.9024	0.951	0.514
IFITM3	Malignant	1.61559e-119	4.86406e-115	1.33241	0.972	0.771
NQO1	Malignant	4.42023e-118	1.3308e-113	1.01471	0.912	0.36
SLPI	Malignant	4.7467e-109	1.42909e-104	1.33175	0.711	0.057
CD59	Malignant	3.57795e-108	1.07721e-103	0.981525	0.869	0.307
CEACAM6	Malignant	3.939e-108	1.18591e-103	1.29202	0.824	0.205
TIMP1	Malignant	4.24002e-103	1.27654e-98	1.50044	0.803	0.29
IFITM2	Malignant	7.95903e-96	2.39622e-91	0.900027	0.852	0.369
GPRC5A	Malignant	8.85561e-95	2.66616e-90	0.997499	0.942	0.555
MSLN	Malignant	1.7152e-88	5.16394e-84	0.962761	0.614	0.029
SLC2A1	Malignant	4.30508e-87	1.29613e-82	0.85443	0.804	0.312
PHLDA1	Malignant	2.87996e-86	8.67068e-82	0.747097	0.767	0.281
LY6E	Malignant	2.78781e-82	8.39325e-78	1.53771	0.785	0.34
FXYD5	Malignant	1.76665e-77	5.31886e-73	1.1781	0.669	0.176
NAP1L1	Malignant	6.13059e-76	1.84574e-71	0.757423	0.884	0.533
SCD	Malignant	2.8179e-75	8.48385e-71	0.874928	0.676	0.145
MAL2	Malignant	3.21483e-73	9.67889e-69	0.858462	0.825	0.383
GDF15	Malignant	1.2272e-72	3.69474e-68	1.02392	0.894	0.533
CSTB	Malignant	5.98992e-72	1.80338e-67	0.887126	0.956	0.726
TACSTD2	Malignant	1.32075e-70	3.97637e-66	1.32285	0.628	0.16
C9orf16	Malignant	6.12338e-70	1.84357e-65	0.727411	0.903	0.533
PLA2G16	Malignant	4.44992e-69	1.33974e-64	0.943107	0.713	0.248
CEACAM5	Malignant	3.98379e-67	1.1994e-62	1.09709	0.768	0.39
ERO1A	Malignant	1.37399e-66	4.13668e-62	0.702089	0.761	0.293
GOLM1	Malignant	4.19659e-66	1.26347e-61	0.817256	0.872	0.481
CXCL1	Malignant	2.95227e-65	8.8884e-61	0.948224	0.752	0.321
PKM	Malignant	1.19734e-64	3.60484e-60	0.693599	0.957	0.731
ADAM9	Malignant	2.34202e-64	7.05112e-60	0.697855	0.754	0.302
PGK1	Malignant	9.38667e-63	2.82604e-58	0.711983	0.929	0.676
ANXA1	Malignant	4.28548e-58	1.29023e-53	1.4864	0.695	0.329
FXYD3	Malignant	4.14584e-57	1.24819e-52	0.708916	0.963	0.819
TFF1	Malignant	8.36879e-55	2.51959e-50	1.28781	0.695	0.29
IFITM1	Malignant	1.04832e-54	3.15618e-50	0.852598	0.705	0.321
PDZK1IP1	Malignant	1.28274e-52	3.86195e-48	1.00074	0.746	0.419
CXCL8	Malignant	7.68704e-52	2.31434e-47	0.997419	0.929	0.552
CCL20	Malignant	8.25436e-51	2.48514e-46	1.13362	0.786	0.49
TRIM29	Malignant	2.97875e-48	8.96811e-44	0.710985	0.459	0.071
TPM2	Malignant	3.86951e-48	1.16499e-43	0.932092	0.546	0.164
S100A4	Malignant	8.05819e-48	2.42608e-43	0.741084	0.704	0.343
PMEPA1	Malignant	5.38842e-44	1.62229e-39	0.712802	0.592	0.219
PI3	Malignant	7.63902e-43	2.29988e-38	1.11597	0.421	0.062
TCN1	Malignant	7.99731e-42	2.40775e-37	0.719678	0.345	0.01
IFI6	Malignant	3.51549e-39	1.05841e-34	1.47928	0.682	0.445
SFTA2	Malignant	4.268e-38	1.28497e-33	0.836224	0.344	0.029
MMP7	Malignant	2.79069e-36	8.40193e-32	1.91468	0.439	0.114
SAA1	Malignant	3.25176e-36	9.79006e-32	0.759979	0.327	0.021
IGHG3	Malignant	1.19142e-31	3.58701e-27	1.10478	0.602	0.357
BST2	Malignant	1.17358e-30	3.5333e-26	0.817153	0.557	0.302
IGHG4	Malignant	3.49872e-29	1.05336e-24	1.24488	0.652	0.4
IGHG1	Malignant	8.49078e-28	2.55632e-23	1.27019	0.572	0.345
CLDN18	Malignant	1.81679e-23	5.46979e-19	1.00765	0.314	0.09
IGF2	Malignant	1.66836e-22	5.02293e-18	1.57923	0.264	0.045
CXCL5	Malignant	1.14895e-20	3.45914e-16	1.03453	0.268	0.06
DEFA6	Non-malignant	3.2562e-307	9.80344e-303	2.59762	0.89	0.058
DEFA5	Non-malignant	1.18373e-291	3.56385e-287	2.79127	0.919	0.092
APOA1	Non-malignant	1.04543e-264	3.14747e-260	2.41213	0.755	0.038
APOA4	Non-malignant	1.11769e-248	3.36502e-244	2.50634	0.679	0.022
APOC3	Non-malignant	1.2307e-221	3.70527e-217	1.65919	0.59	0.013
MT1M	Non-malignant	1.4938e-211	4.49738e-207	1.7158	0.819	0.131
GSTA1	Non-malignant	2.89727e-206	8.72282e-202	2.13676	0.893	0.2
RBP2	Non-malignant	1.95993e-203	5.90077e-199	2.32251	0.8	0.13
ZG16	Non-malignant	1.6422e-199	4.94416e-195	2.34999	0.683	0.066
ALDOB	Non-malignant	1.96064e-195	5.90289e-191	2.6748	0.964	0.407
MT1H	Non-malignant	7.65751e-191	2.30545e-186	1.94802	0.962	0.304
CLCA1	Non-malignant	3.56989e-190	1.07479e-185	2.38067	0.824	0.156
LGALS2	Non-malignant	5.6863e-169	1.71197e-164	1.62694	0.843	0.218
MT1E	Non-malignant	6.497e-169	1.95605e-164	1.74986	0.993	0.594
MT1G	Non-malignant	7.01253e-164	2.11126e-159	1.75444	1	0.647
OLFM4	Non-malignant	4.51077e-158	1.35806e-153	1.26511	0.917	0.251
FABP2	Non-malignant	8.24199e-152	2.48142e-147	1.89961	0.907	0.4
APOB	Non-malignant	8.81998e-151	2.65543e-146	1.7382	0.643	0.094
PHGR1	Non-malignant	1.20538e-149	3.62903e-145	1.64148	0.995	0.778
GUCA2A	Non-malignant	8.68177e-147	2.61382e-142	2.13393	0.648	0.109
CYP3A4	Non-malignant	9.72858e-147	2.92898e-142	1.36702	0.571	0.064
MME	Non-malignant	9.88256e-147	2.97534e-142	1.099	0.638	0.096
MT2A	Non-malignant	3.16807e-139	9.53811e-135	1.43952	0.993	0.918
MT1F	Non-malignant	1.29904e-136	3.91102e-132	1.45548	0.933	0.466
MTTP	Non-malignant	1.19433e-132	3.59577e-128	1.06622	0.579	0.081
GSTA2	Non-malignant	6.98247e-132	2.10221e-127	0.82824	0.421	0.021
CCL25	Non-malignant	4.00048e-129	1.20442e-124	1.19088	0.886	0.278
MGAM	Non-malignant	1.63179e-123	4.91282e-119	0.97467	0.495	0.055
CREB3L3	Non-malignant	2.1984e-120	6.61873e-116	0.903564	0.462	0.045
ADIRF	Non-malignant	3.26666e-120	9.83495e-116	1.85171	0.912	0.574
SMIM24	Non-malignant	2.98424e-110	8.98464e-106	1.75263	0.955	0.569
CDHR5	Non-malignant	1.0515e-109	3.16576e-105	1.53843	0.805	0.331
KHK	Non-malignant	5.78665e-109	1.74219e-104	0.815695	0.638	0.168
ALPI	Non-malignant	5.74435e-108	1.72945e-103	0.868351	0.41	0.036
PCK1	Non-malignant	3.10199e-107	9.33916e-103	1.35918	0.895	0.43
PRSS2	Non-malignant	4.56776e-107	1.37521e-102	1.27383	0.731	0.203
FABP1	Non-malignant	4.80461e-107	1.44652e-102	1.90968	0.898	0.513
MT1X	Non-malignant	1.6312e-106	4.91105e-102	1.3052	0.948	0.771
CHP2	Non-malignant	1.35031e-105	4.06539e-101	0.940919	0.674	0.196
MT1A	Non-malignant	4.02243e-105	1.21103e-100	0.848576	0.583	0.127
GUCA2B	Non-malignant	7.66659e-104	2.30818e-99	0.945232	0.371	0.026
SI	Non-malignant	1.38766e-103	4.17782e-99	1.22176	0.855	0.383
ENPEP	Non-malignant	2.52091e-101	7.58971e-97	0.964351	0.614	0.157
FAM3B	Non-malignant	3.37637e-99	1.01652e-94	0.989666	0.826	0.374
SLC6A19	Non-malignant	9.14267e-98	2.75258e-93	0.947398	0.567	0.119
SLC39A5	Non-malignant	2.47466e-95	7.45046e-91	0.946245	0.76	0.316
SLC13A2	Non-malignant	5.74385e-93	1.7293e-88	0.76973	0.5	0.091
DHRS11	Non-malignant	9.84641e-93	2.96446e-88	0.968165	0.714	0.271
ANPEP	Non-malignant	1.44898e-90	4.36243e-86	1.37189	0.955	0.516
HSD11B2	Non-malignant	2.7903e-87	8.40076e-83	0.980363	0.76	0.352
FCGBP	Non-malignant	5.07456e-86	1.5278e-81	1.59684	0.838	0.367
CLDN15	Non-malignant	5.43221e-85	1.63547e-80	0.958342	0.874	0.47
CYBRD1	Non-malignant	6.60933e-83	1.98987e-78	0.794301	0.507	0.122
SLC15A1	Non-malignant	1.54577e-81	4.65385e-77	0.952726	0.495	0.111
C11orf86	Non-malignant	3.68305e-81	1.10886e-76	0.86745	0.386	0.054
NR1H4	Non-malignant	4.18762e-80	1.26077e-75	0.706938	0.407	0.065
TMIGD1	Non-malignant	1.29807e-78	3.90811e-74	0.792058	0.279	0.018
SULT1A2	Non-malignant	2.44607e-78	7.36437e-74	0.734127	0.4	0.066
CDHR2	Non-malignant	1.80136e-77	5.42336e-73	1.05845	0.65	0.233
ACE	Non-malignant	4.81718e-77	1.45031e-72	1.22877	0.686	0.298
AMN	Non-malignant	8.33197e-75	2.50851e-70	1.09116	0.764	0.393
UGT2A3	Non-malignant	4.81317e-74	1.4491e-69	0.733987	0.555	0.169
PRAP1	Non-malignant	1.18539e-73	3.56885e-69	1.37394	0.945	0.632
ITLN1	Non-malignant	3.24912e-72	9.78213e-68	0.740518	0.595	0.158
REG1A	Non-malignant	5.2634e-72	1.58465e-67	1.10745	0.986	0.768
MYO1A	Non-malignant	2.10695e-71	6.3434e-67	0.8896	0.738	0.385
TTI2	Non-malignant	2.06999e-70	6.23213e-66	0.754008	0.581	0.196
SLC26A3	Non-malignant	1.39906e-69	4.21215e-65	0.77182	0.402	0.077
PTGR1	Non-malignant	4.02182e-68	1.21085e-63	1.18282	0.836	0.609
DPEP1	Non-malignant	2.83374e-64	8.53153e-60	1.14383	0.85	0.527
FLJ22763	Non-malignant	3.01829e-64	9.08716e-60	1.04091	0.498	0.146
CES2	Non-malignant	3.35439e-64	1.0099e-59	1.05402	0.924	0.693
AKR1B10	Non-malignant	1.07702e-63	3.24259e-59	0.816063	0.662	0.283
MEP1A	Non-malignant	5.27065e-61	1.58683e-56	0.923485	0.581	0.214
SLC28A2	Non-malignant	5.5436e-61	1.66901e-56	0.695512	0.283	0.036
PDK4	Non-malignant	1.9371e-60	5.83203e-56	1.04271	0.79	0.494
CBR1	Non-malignant	7.65924e-54	2.30597e-49	1.04388	0.86	0.68
FKBP5	Non-malignant	2.9577e-53	8.90476e-49	0.734167	0.631	0.295
FCGRT	Non-malignant	1.3607e-52	4.09666e-48	0.722679	0.933	0.826
MAOA	Non-malignant	1.80763e-52	5.44224e-48	0.943795	0.757	0.485
FABP6	Non-malignant	2.81803e-51	8.48423e-47	2.2993	0.421	0.139
DNASE1	Non-malignant	7.18625e-51	2.16357e-46	0.823627	0.679	0.358
PBLD	Non-malignant	1.08717e-50	3.27314e-46	0.724912	0.662	0.344
SULT1A1	Non-malignant	2.88464e-50	8.6848e-46	0.797038	0.681	0.385
EPHX2	Non-malignant	2.04166e-49	6.14684e-45	0.829654	0.748	0.484
ABCB1	Non-malignant	2.10702e-49	6.3436e-45	0.840367	0.505	0.195
PIGR	Non-malignant	4.50767e-47	1.35712e-42	0.843676	0.99	0.78
CYP4F12	Non-malignant	1.01257e-45	3.04856e-41	0.734793	0.7	0.406
PEBP1	Non-malignant	1.59152e-45	4.79159e-41	0.74629	0.924	0.905
REEP6	Non-malignant	2.39995e-45	7.22552e-41	0.927834	0.824	0.63
SLC5A1	Non-malignant	4.76267e-45	1.4339e-40	1.04581	0.614	0.338
CUBN	Non-malignant	2.49292e-43	7.50544e-39	0.980589	0.286	0.061
CMBL	Non-malignant	5.02894e-43	1.51406e-38	0.833149	0.814	0.635
MAF	Non-malignant	6.05749e-43	1.82373e-38	0.860648	0.562	0.264
CYP3A5	Non-malignant	1.85667e-42	5.58987e-38	0.788386	0.962	0.91
OAT	Non-malignant	9.68446e-42	2.9157e-37	0.737215	0.888	0.767
MUC17	Non-malignant	1.92791e-40	5.80436e-36	0.733652	0.752	0.439
CIDEC	Non-malignant	6.32944e-40	1.9056e-35	0.744977	0.34	0.101
KRT20	Non-malignant	5.04115e-38	1.51774e-33	0.832394	0.829	0.599
PCK2	Non-malignant	5.49658e-37	1.65485e-32	0.873383	0.676	0.465
CYB5A	Non-malignant	2.43756e-36	7.33878e-32	0.833452	0.874	0.795
FBP1	Non-malignant	8.41841e-31	2.53453e-26	0.791145	0.767	0.666
HEBP1	Non-malignant	3.44483e-30	1.03713e-25	0.726577	0.645	0.463
DGAT1	Non-malignant	1.65064e-29	4.96958e-25	0.875625	0.81	0.668
SPINK4	Non-malignant	6.32211e-29	1.9034e-24	0.999248	0.705	0.431
SGK1	Non-malignant	4.90344e-28	1.47628e-23	0.871759	0.767	0.659
IGHA1	Non-malignant	5.00734e-24	1.50756e-19	1.11403	0.707	0.678
ANGPTL4	Non-malignant	5.3599e-24	1.6137e-19	0.711173	0.521	0.32
JCHAIN	Non-malignant	5.07702e-23	1.52854e-18	1.20825	0.662	0.618
MS4A8	Non-malignant	2.05495e-15	6.18685e-11	0.699655	0.576	0.434
IGHA2	Non-malignant	2.97269e-15	8.94989e-11	1.11184	0.614	0.628
MFSD2A	Non-malignant	4.12395e-14	1.2416e-09	0.765769	0.583	0.464
