# Supplementary material for: Single-cell profiling reveals molecular basis of malignant phenotypes and tumor microenvironments in small bowel adenocarcinomas
Source: Cell Discov. 2022 Sep 14;8:92. doi: 10.1038/s41421-022-00434-x (PMC9475032; doi:10.1038/s41421-022-00434-x)
Supplement: Supplementary file 4 — Supplementary Table 3 [file 41421_2022_434_MOESM4_ESM.xlsx]

## Sheet: Table S3. DEGs-10X
Supplementary Table S3: DEGs of malignant cells and nonmalignant cells in the 10X dataset
gene	cluster	p_val	p_val_adj	avg_logFC	pct.1	pct.2
APOA1	Non-malignant	0	0	3.96871	0.739	0.127
APOA4	Non-malignant	0	0	3.76839	0.676	0.067
RBP2	Non-malignant	0	0	3.55869	0.812	0.054
ALDOB	Non-malignant	0	0	3.04531	0.863	0.149
FABP1	Non-malignant	0	0	2.67102	0.923	0.357
FABP2	Non-malignant	0	0	2.5677	0.839	0.125
MT1H	Non-malignant	0	0	2.56413	0.808	0.138
APOC3	Non-malignant	0	0	2.53964	0.456	0.013
MT1G	Non-malignant	0	0	2.5155	0.968	0.369
ANPEP	Non-malignant	0	0	2.3378	0.907	0.168
GSTA1	Non-malignant	0	0	2.27465	0.743	0.111
MT2A	Non-malignant	0	0	2.09629	0.926	0.488
DEFA5	Non-malignant	0	0	1.94367	0.286	0.005
PRAP1	Non-malignant	0	0	1.87271	0.908	0.508
MT1M	Non-malignant	0	0	1.75872	0.709	0.163
APOB	Non-malignant	0	0	1.74643	0.61	0.078
MT1E	Non-malignant	0	0	1.61746	0.915	0.409
ADIRF	Non-malignant	0	0	1.56885	0.892	0.417
REG1A	Non-malignant	0	0	1.54147	0.746	0.276
TMPRSS15	Non-malignant	0	0	1.53307	0.548	0.026
MT1X	Non-malignant	0	0	1.51109	0.828	0.357
CDHR5	Non-malignant	0	0	1.4871	0.89	0.362
CCL25	Non-malignant	0	0	1.47509	0.618	0.014
MT1F	Non-malignant	0	0	1.4026	0.757	0.216
CYP3A4	Non-malignant	0	0	1.3976	0.574	0.026
PCK1	Non-malignant	0	0	1.39	0.857	0.414
PHGR1	Non-malignant	0	0	1.38428	0.978	0.889
GUCA2B	Non-malignant	0	0	1.36113	0.317	0.023
SMIM24	Non-malignant	0	0	1.3394	0.858	0.38
SI	Non-malignant	0	0	1.33271	0.718	0.04
MTTP	Non-malignant	0	0	1.3124	0.623	0.03
DGAT1	Non-malignant	0	0	1.2862	0.865	0.427
CBR1	Non-malignant	0	0	1.25694	0.811	0.369
ALPI	Non-malignant	0	0	1.21378	0.546	0.022
MME	Non-malignant	0	0	1.20392	0.634	0.016
SLC5A1	Non-malignant	0	0	1.16941	0.706	0.281
CES2	Non-malignant	0	0	1.16643	0.88	0.477
OAT	Non-malignant	0	0	1.15887	0.766	0.259
PEBP1	Non-malignant	0	0	1.15422	0.881	0.514
PTGR1	Non-malignant	0	0	1.15049	0.757	0.284
ZG16	Non-malignant	0	0	1.14514	0.462	0.036
PIGR	Non-malignant	0	0	1.10478	0.976	0.801
KHK	Non-malignant	0	0	1.09834	0.67	0.155
CREB3L3	Non-malignant	0	0	1.07873	0.598	0.033
ATP5G3	Non-malignant	0	0	1.07712	0.857	0.317
SLC15A1	Non-malignant	0	0	1.07533	0.584	0.031
FBP1	Non-malignant	0	0	1.07123	0.73	0.279
AKR7A3	Non-malignant	0	0	1.03887	0.772	0.373
ADH1C	Non-malignant	0	0	1.03667	0.58	0.109
SLC6A19	Non-malignant	0	0	1.03124	0.612	0.047
PCK2	Non-malignant	0	0	1.01969	0.684	0.226
CYB5A	Non-malignant	0	0	1.01534	0.853	0.473
TM4SF5	Non-malignant	0	0	1.00791	0.843	0.395
MYO1A	Non-malignant	0	0	0.99327	0.734	0.19
FOLH1	Non-malignant	0	0	0.985582	0.643	0.03
DHRS11	Non-malignant	0	0	0.968456	0.754	0.276
CDHR2	Non-malignant	0	0	0.949641	0.737	0.244
DPEP1	Non-malignant	0	0	0.939568	0.57	0.118
HEBP1	Non-malignant	0	0	0.935612	0.67	0.193
TM4SF4	Non-malignant	0	0	0.925698	0.651	0.267
C11orf86	Non-malignant	0	0	0.921482	0.553	0.108
SLC26A3	Non-malignant	0	0	0.921019	0.498	0.061
CIDEB	Non-malignant	0	0	0.917953	0.591	0.059
CYBRD1	Non-malignant	0	0	0.914042	0.598	0.075
TM4SF20	Non-malignant	0	0	0.913755	0.651	0.146
ACSL5	Non-malignant	0	0	0.913119	0.746	0.399
ADA	Non-malignant	0	0	0.908365	0.546	0.036
CHP2	Non-malignant	0	0	0.890839	0.621	0.056
REEP6	Non-malignant	0	0	0.869086	0.694	0.28
SULT1A1	Non-malignant	0	0	0.854251	0.625	0.16
PLIN2	Non-malignant	0	0	0.853285	0.624	0.199
HMOX1	Non-malignant	0	0	0.849168	0.414	0.066
PDK4	Non-malignant	0	0	0.841302	0.651	0.275
GSTA2	Non-malignant	0	0	0.824973	0.347	0.012
FLJ22763	Non-malignant	0	0	0.824098	0.52	0.038
AMN	Non-malignant	0	0	0.808901	0.831	0.457
AGPAT2	Non-malignant	0	0	0.797711	0.836	0.513
CD74	Non-malignant	0	0	0.791583	0.889	0.527
ACAA1	Non-malignant	0	0	0.788896	0.752	0.359
IL32	Non-malignant	0	0	0.783906	0.851	0.646
UGT2A3	Non-malignant	0	0	0.763547	0.525	0.038
SLC51B	Non-malignant	0	0	0.761735	0.492	0.029
MS4A8	Non-malignant	0	0	0.758355	0.618	0.192
SAT2	Non-malignant	0	0	0.749138	0.77	0.392
PEPD	Non-malignant	0	0	0.732027	0.622	0.23
VIL1	Non-malignant	0	0	0.720558	0.738	0.359
CMBL	Non-malignant	0	0	0.719995	0.73	0.416
MYO15B	Non-malignant	0	0	0.717986	0.613	0.196
SLC39A5	Non-malignant	0	0	0.717318	0.678	0.236
ENPP7	Non-malignant	0	0	0.71271	0.308	0.001
HSD17B2	Non-malignant	0	0	0.71262	0.667	0.302
FCGRT	Non-malignant	0	0	0.710713	0.802	0.449
PPP1R16A	Non-malignant	0	0	0.70634	0.748	0.357
HLA-DRA	Non-malignant	0	0	0.705403	0.802	0.416
CRYL1	Non-malignant	0	0	0.700794	0.688	0.32
SEPP1	Non-malignant	0	0	0.699937	0.722	0.407
CYP2D6	Non-malignant	0	0	0.694759	0.414	0.053
MAOA	Non-malignant	0	0	0.69432	0.616	0.294
DMBT1	Non-malignant	2.4297e-269	8.18664e-265	0.763278	0.514	0.218
FCGBP	Non-malignant	7.25242e-125	2.44363e-120	0.899292	0.223	0.415
SOX4	Malignant	0	0	2.12343	0.713	0.292
GPX2	Malignant	0	0	1.47393	0.664	0.365
IER3	Malignant	0	0	1.46432	0.74	0.453
TIMP1	Malignant	0	0	1.38844	0.57	0.118
S100P	Malignant	0	0	1.34471	0.772	0.178
S100A4	Malignant	0	0	1.15269	0.443	0.123
S100A11	Malignant	0	0	1.14609	0.873	0.734
SLPI	Malignant	0	0	1.06801	0.465	0.131
MUC1	Malignant	0	0	1.06547	0.594	0.267
RPL31	Malignant	0	0	1.04229	0.818	0.798
CEACAM5	Malignant	0	0	1.02929	0.648	0.131
TM4SF1	Malignant	0	0	0.967853	0.541	0.188
CXCL8	Malignant	0	0	0.960075	0.288	0.038
AHI1	Malignant	0	0	0.943373	0.529	0.211
TMSB10	Malignant	0	0	0.924636	0.977	0.959
ANKRD36C	Malignant	0	0	0.888734	0.447	0.121
MARCKSL1	Malignant	0	0	0.860837	0.724	0.367
CD24	Malignant	0	0	0.844484	0.702	0.39
CAPN8	Malignant	0	0	0.830806	0.533	0.164
TACSTD2	Malignant	0	0	0.811336	0.518	0.149
ZG16B	Malignant	0	0	0.809053	0.426	0.111
GLUL	Malignant	0	0	0.791066	0.534	0.17
RP11-357H14.17	Malignant	0	0	0.699664	0.403	0.049
TMSB4X	Malignant	8.33607e-300	2.80875e-295	0.75828	0.949	0.922
PTMS	Malignant	1.31493e-299	4.43054e-295	0.852583	0.592	0.348
DSTN	Malignant	2.61596e-299	8.81423e-295	0.725806	0.686	0.537
ANXA1	Malignant	4.31442e-292	1.4537e-287	0.843703	0.406	0.128
EPB41L2	Malignant	2.35096e-290	7.92132e-286	0.778153	0.36	0.102
RPS27	Malignant	5.81097e-290	1.95795e-285	0.921334	0.964	0.982
C4orf48	Malignant	1.26661e-281	4.26771e-277	0.847543	0.512	0.239
TAGLN2	Malignant	1.45377e-272	4.89832e-268	0.744933	0.724	0.651
TFF1	Malignant	2.67054e-270	8.99811e-266	1.69027	0.514	0.216
VSIG2	Malignant	1.48651e-256	5.00864e-252	0.728921	0.448	0.165
CEACAM6	Malignant	9.26539e-241	3.12188e-236	0.789408	0.404	0.151
KLF2	Malignant	2.55278e-209	8.60134e-205	0.861978	0.459	0.231
RPL35	Malignant	5.95499e-208	2.00647e-203	0.698189	0.914	0.926
HES1	Malignant	1.48549e-201	5.00522e-197	1.38407	0.669	0.509
RPL38	Malignant	1.13676e-199	3.8302e-195	0.914303	0.872	0.897
RPS18	Malignant	3.11049e-196	1.04805e-191	0.717499	0.966	0.975
LCN2	Malignant	4.29057e-192	1.44566e-187	1.48096	0.516	0.305
EIF5B	Malignant	3.02774e-184	1.02017e-179	0.697041	0.619	0.461
RPL36A	Malignant	1.06092e-180	3.57465e-176	1.13824	0.694	0.611
CLDN18	Malignant	5.43189e-168	1.83022e-163	0.727082	0.366	0.148
RPL37	Malignant	1.25567e-158	4.23085e-154	0.698339	0.933	0.961
GDF15	Malignant	1.04494e-154	3.52083e-150	0.745088	0.458	0.264
NUCKS1	Malignant	3.82777e-147	1.28973e-142	0.698886	0.548	0.386
PDZK1IP1	Malignant	6.90452e-140	2.32641e-135	0.727042	0.418	0.258
GPRC5A	Malignant	7.96226e-138	2.6828e-133	0.826188	0.647	0.511
RPL37A	Malignant	2.55094e-134	8.59513e-130	0.856448	0.883	0.928
HIST1H4C	Malignant	5.53689e-130	1.8656e-125	0.987373	0.66	0.564
MUC5AC	Malignant	8.35835e-130	2.81626e-125	2.20469	0.271	0.116
PLCG2	Malignant	9.33856e-120	3.14654e-115	0.693327	0.608	0.815
RPS20	Malignant	2.02057e-117	6.80812e-113	0.966197	0.756	0.745
AREG	Malignant	1.20526e-113	4.06099e-109	0.69422	0.528	0.372
RPL17	Malignant	2.64166e-60	8.9008e-56	0.957435	0.562	0.512
ATP1B1	Malignant	3.56691e-55	1.20183e-50	0.872612	0.651	0.724
RPS29	Malignant	5.16416e-45	1.74001e-40	0.748392	0.907	0.952
C8orf4	Malignant	6.00621e-30	2.02373e-25	1.08586	0.305	0.245
