# Supplementary material for: Single-cell profiling reveals molecular basis of malignant phenotypes and tumor microenvironments in small bowel adenocarcinomas
Source: Cell Discov. 2022 Sep 14;8:92. doi: 10.1038/s41421-022-00434-x (PMC9475032; doi:10.1038/s41421-022-00434-x)
Supplement: Supplementary file 5 — Supplementary Table 4 [file 41421_2022_434_MOESM5_ESM.xlsx]

## Sheet: Table S4. MalignantDEGs-Patient
Supplementary Table S4: Up-regulated genes of malignant cells each patient in the STRT and 10X datasets
gene	patient	p_val	p_val_adj	avg_logFC	pct.1	pct.2
KLK6	P1	6.95103e-133	2.09275e-128	1.79314	0.946	0.014
CDKN2A	P1	1.28032e-128	3.85466e-124	1.54225	0.959	0.062
PSCA	P1	5.20946e-128	1.56841e-123	1.98577	0.924	0.014
CRIP2	P1	8.09999e-128	2.43866e-123	1.75516	0.952	0.069
MMP7	P1	2.28342e-127	6.8747e-123	3.39343	0.962	0.114
FXYD5	P1	2.71524e-127	8.17477e-123	2.24467	0.984	0.176
MSLN	P1	2.98941e-126	9.00022e-122	1.3953	0.943	0.029
LY6D	P1	4.84898e-126	1.45988e-121	1.88637	0.908	0.007
SFTA2	P1	6.89595e-126	2.07616e-121	1.7921	0.921	0.029
CST6	P1	8.43271e-126	2.53884e-121	1.92834	0.921	0.026
TRIM29	P1	3.95593e-124	1.19101e-119	1.65726	0.949	0.071
ANXA1	P1	4.34633e-123	1.30855e-118	2.55541	0.994	0.329
TACSTD2	P1	4.74986e-123	1.43004e-118	2.08531	0.965	0.16
KLK7	P1	9.83379e-123	2.96066e-118	1.87132	0.892	0.007
LY6E	P1	2.16961e-121	6.53203e-117	2.73079	0.99	0.34
TPM2	P1	8.38395e-121	2.52416e-116	1.67458	0.968	0.164
TIMP1	P1	4.22212e-118	1.27115e-113	1.88134	0.981	0.29
PLA2G16	P1	1.55074e-117	4.66882e-113	1.86905	0.981	0.248
IFI6	P1	4.36996e-115	1.31567e-110	2.65272	0.987	0.445
BST2	P1	5.33122e-114	1.60507e-109	1.81709	0.968	0.302
DMKN	P1	6.69332e-113	2.01516e-108	1.11556	0.854	0.019
TM4SF1	P1	1.60874e-112	4.84343e-108	1.95164	0.975	0.298
IFITM3	P1	1.38058e-110	4.15651e-106	1.99709	0.997	0.771
IFI44L	P1	1.18231e-109	3.55957e-105	1.39353	0.898	0.081
TGFBI	P1	1.24123e-109	3.73697e-105	1.44511	0.959	0.24
S100A11	P1	3.60061e-109	1.08404e-104	1.68975	1	0.9
CMTM7	P1	5.88271e-109	1.77111e-104	1.13142	0.879	0.079
SLPI	P1	1.89305e-108	5.6994e-104	1.40863	0.876	0.057
MUC1	P1	2.05556e-107	6.18868e-103	1.60616	0.968	0.26
CDA	P1	1.50465e-106	4.53006e-102	1.36963	0.886	0.086
GABRP	P1	1.42102e-105	4.27827e-101	1.49972	0.876	0.069
KRT23	P1	3.87649e-105	1.16709e-100	1.07319	0.81	0.012
PMEPA1	P1	5.56491e-105	1.67543e-100	1.5666	0.959	0.219
MAL2	P1	1.06623e-104	3.2101e-100	1.56801	0.978	0.383
TCN1	P1	1.0494e-101	3.15942e-97	1.25974	0.784	0.01
DCBLD2	P1	1.36405e-101	4.10675e-97	1.17844	0.851	0.069
ADAM9	P1	1.78431e-101	5.37202e-97	1.44318	0.956	0.302
IGFBP6	P1	4.90014e-101	1.47528e-96	1.28029	0.806	0.031
CD59	P1	9.167e-101	2.75991e-96	1.37109	0.965	0.307
ANXA3	P1	3.19195e-100	9.61001e-96	1.24602	0.946	0.21
APOD	P1	7.3784e-99	2.22141e-94	1.01377	0.835	0.064
MIA	P1	1.06824e-98	3.21616e-94	0.606787	0.768	0.007
CSTB	P1	5.14657e-98	1.54948e-93	1.47194	0.99	0.726
MYEOV	P1	6.79223e-97	2.04494e-92	0.828676	0.784	0.021
TMEM173	P1	1.3027e-95	3.92205e-91	0.761872	0.822	0.079
KLK11	P1	1.57982e-95	4.75637e-91	1.00202	0.775	0.021
SPINT2	P1	4.15145e-95	1.24988e-90	1.19794	1	0.886
LCN2	P1	4.27011e-95	1.2856e-90	1.9714	0.978	0.514
IFI44	P1	6.01273e-95	1.81025e-90	0.971815	0.911	0.164
RBP1	P1	1.03054e-94	3.10264e-90	1.45809	0.914	0.188
RSPO3	P1	1.64245e-94	4.94494e-90	0.924681	0.762	0.026
S100A13	P1	6.35948e-94	1.91465e-89	1.38099	0.971	0.398
CLIC3	P1	1.18358e-93	3.56341e-89	1.21709	0.768	0.033
COL6A1	P1	1.69359e-93	5.09889e-89	1.16238	0.898	0.2
IFI16	P1	3.64434e-93	1.0972e-88	1.15441	0.962	0.302
KCNN4	P1	1.76922e-92	5.32658e-88	0.833354	0.816	0.069
TMSB4X	P1	3.58927e-92	1.08062e-87	1.10704	1	0.993
ISG15	P1	3.63167e-92	1.09339e-87	1.60451	0.978	0.462
ADGRF1	P1	3.75279e-92	1.12985e-87	1.01249	0.822	0.067
PRKCDBP	P1	1.30512e-91	3.92933e-87	0.777023	0.771	0.043
TESC	P1	3.07785e-91	9.26648e-87	0.866678	0.768	0.038
CTSH	P1	3.49694e-91	1.05282e-86	1.38438	0.975	0.483
EPHB6	P1	1.01102e-90	3.04386e-86	0.965749	0.762	0.033
DKK1	P1	1.08727e-90	3.27344e-86	1.25193	0.727	0.012
GJB3	P1	1.55198e-90	4.67253e-86	0.874045	0.79	0.069
MIR4435-2HG	P1	3.33476e-90	1.004e-85	0.885066	0.844	0.136
MYOF	P1	4.23666e-90	1.27553e-85	0.984021	0.895	0.155
LAMA5	P1	9.06439e-90	2.72902e-85	0.710211	0.746	0.031
AHNAK2	P1	5.16006e-89	1.55354e-84	0.935822	0.759	0.033
OAS2	P1	1.44342e-88	4.34571e-84	0.800636	0.746	0.04
TNS4	P1	1.45827e-88	4.39043e-84	0.787138	0.752	0.04
CD24	P1	2.50355e-88	7.53745e-84	1.22824	0.965	0.355
IGFBP7	P1	3.0826e-88	9.28079e-84	0.917338	0.86	0.164
ANXA2	P1	8.79974e-88	2.64934e-83	1.10164	0.994	0.948
IFITM1	P1	9.27034e-88	2.79102e-83	1.25402	0.937	0.321
SAA1	P1	1.40165e-87	4.21995e-83	1.10178	0.724	0.021
INPP4B	P1	7.88159e-87	2.37291e-82	1.00067	0.905	0.207
FAM3C	P1	5.27207e-86	1.58726e-81	1.10423	0.956	0.321
AGRN	P1	7.10952e-86	2.14046e-81	0.696926	0.873	0.174
PTGES	P1	9.49345e-86	2.85819e-81	0.91674	0.746	0.04
CRABP2	P1	1.08706e-85	3.2728e-81	0.935961	0.771	0.071
PLAT	P1	2.43803e-85	7.34017e-81	1.16609	0.8	0.11
RARRES3	P1	2.90333e-85	8.74105e-81	1.44277	0.987	0.629
IFITM2	P1	5.42935e-85	1.63462e-80	1.06318	0.956	0.369
MGP	P1	6.13346e-85	1.8466e-80	0.99135	0.829	0.124
CFD	P1	2.65218e-84	7.98491e-80	1.0672	0.898	0.238
TNFAIP2	P1	2.7107e-84	8.16111e-80	1.08094	0.889	0.269
MYL12A	P1	4.25748e-84	1.2818e-79	0.990835	0.997	0.907
CAPG	P1	5.6469e-84	1.70011e-79	1.07703	0.943	0.317
PHLDA1	P1	1.32166e-83	3.97911e-79	1.04619	0.892	0.281
AMIGO2	P1	1.92098e-83	5.78349e-79	0.712585	0.686	0.014
FLNA	P1	2.02679e-83	6.10206e-79	1.00617	0.863	0.219
NNMT	P1	2.8724e-83	8.64792e-79	0.989493	0.724	0.048
CD109	P1	2.87461e-83	8.65458e-79	0.711274	0.724	0.038
OAS1	P1	2.343e-82	7.05408e-78	1.09991	0.943	0.319
PRSS22	P1	3.8593e-82	1.16192e-77	0.532959	0.686	0.017
CAV2	P1	4.61499e-82	1.38944e-77	1.07394	0.841	0.167
IFIT1	P1	1.07566e-81	3.23849e-77	0.865772	0.727	0.038
KRT80	P1	1.44522e-81	4.35111e-77	0.785309	0.714	0.038
MXRA5	P1	3.1459e-81	9.47136e-77	0.694999	0.702	0.031
IFI27	P1	3.42217e-81	1.03031e-76	1.21795	0.99	0.895
BMP4	P1	3.84489e-81	1.15758e-76	0.86434	0.829	0.133
SLC2A1	P1	4.69749e-81	1.41427e-76	1.13839	0.921	0.312
S100A4	P1	4.90384e-81	1.4764e-76	1.47706	0.937	0.343
PSENEN	P1	5.61317e-80	1.68996e-75	0.909338	0.959	0.374
KLK10	P1	6.09623e-80	1.83539e-75	0.443266	0.654	0.005
PLSCR1	P1	8.29399e-80	2.49707e-75	1.0145	0.975	0.469
RP3-340N1.2	P1	1.45351e-79	4.37608e-75	0.518385	0.644	0.002
TMEM123	P1	2.35057e-79	7.07685e-75	1.01367	0.975	0.512
PDLIM7	P1	8.07211e-79	2.43027e-74	0.867113	0.822	0.155
VWA1	P1	9.4917e-79	2.85766e-74	0.669274	0.74	0.067
FXYD3	P1	1.18066e-78	3.55461e-74	1.22436	0.99	0.819
NRP2	P1	1.43436e-78	4.31842e-74	0.76855	0.768	0.105
MX1	P1	1.44165e-78	4.34036e-74	1.08228	0.93	0.321
GPX1	P1	2.40673e-78	7.24593e-74	0.99916	0.994	0.786
FSCN1	P1	4.20924e-78	1.26728e-73	0.689541	0.752	0.09
ERO1A	P1	4.39805e-78	1.32412e-73	0.990798	0.921	0.293
C9orf16	P1	5.1048e-78	1.5369e-73	1.16198	0.965	0.533
TRMT112	P1	2.72753e-77	8.21176e-73	0.980868	0.971	0.498
ATL3	P1	1.32328e-76	3.98399e-72	0.857565	0.873	0.214
EMP3	P1	1.90294e-76	5.72917e-72	1.01177	0.889	0.281
CYP2W1	P1	2.7874e-76	8.39204e-72	0.999061	0.829	0.15
ANXA9	P1	3.24429e-76	9.76758e-72	0.590812	0.644	0.014
PKM	P1	4.3083e-76	1.2971e-71	1.08852	0.987	0.731
ITGB1	P1	1.48104e-75	4.45898e-71	1.10084	0.987	0.619
KRT17	P1	3.21157e-75	9.66906e-71	1.3013	0.695	0.043
IGFBP1	P1	1.21858e-74	3.66878e-70	0.910036	0.613	0.002
LGALS1	P1	1.5823e-74	4.76382e-70	1.47762	0.905	0.431
SERPINA4	P1	1.69272e-74	5.09628e-70	0.609045	0.606	0
ST3GAL1	P1	2.36006e-74	7.10542e-70	0.696818	0.708	0.074
CEACAM6	P1	2.38425e-74	7.17828e-70	0.940001	0.895	0.205
STAT1	P1	8.63098e-74	2.59853e-69	0.964459	0.943	0.388
ANXA10	P1	9.76107e-74	2.93877e-69	0.782401	0.622	0.01
C3	P1	1.51436e-72	4.55927e-68	0.734868	0.781	0.114
REC8	P1	2.13542e-72	6.42909e-68	0.596329	0.813	0.14
OCIAD2	P1	2.55947e-72	7.7058e-68	1.03066	0.984	0.657
TFPI	P1	6.57067e-72	1.97823e-67	1.07358	0.94	0.421
CD63	P1	1.30592e-71	3.93175e-67	0.842626	1	0.857
EHD2	P1	1.5945e-71	4.80056e-67	0.460972	0.648	0.031
POLR2K	P1	1.84114e-71	5.54313e-67	0.947556	0.905	0.371
CAV1	P1	2.51357e-71	7.56759e-67	0.989019	0.714	0.09
ITGB8	P1	2.54726e-71	7.66903e-67	0.996537	0.879	0.257
IRS1	P1	2.57529e-71	7.75344e-67	0.571854	0.743	0.081
OAS3	P1	3.22373e-71	9.70568e-67	0.705374	0.768	0.129
ANXA5	P1	3.86762e-71	1.16442e-66	0.904335	0.952	0.512
PDZK1IP1	P1	4.23748e-71	1.27578e-66	1.11956	0.949	0.419
SYTL1	P1	6.0984e-71	1.83604e-66	0.680387	0.787	0.136
REXO2	P1	7.5453e-71	2.27166e-66	0.755726	0.933	0.324
GCNT3	P1	8.39303e-71	2.52689e-66	1.0489	0.968	0.502
C19orf33	P1	1.02902e-70	3.09807e-66	0.898551	0.978	0.774
HIST1H2AC	P1	1.40788e-70	4.23871e-66	1.06804	0.908	0.343
TFF2	P1	1.82856e-70	5.50524e-66	0.727489	0.644	0.033
SEPW1	P1	4.12168e-70	1.24091e-65	0.912616	0.997	0.843
TSPAN1	P1	4.76857e-70	1.43567e-65	1.09228	0.978	0.56
DUSP6	P1	6.32265e-70	1.90356e-65	0.85396	0.86	0.231
PLEKHA4	P1	1.48454e-69	4.4695e-65	1.05553	0.841	0.21
PPT1	P1	1.75534e-69	5.28481e-65	0.662308	0.835	0.226
LGALS3BP	P1	1.82527e-68	5.49533e-64	0.824765	0.994	0.883
CAPN2	P1	3.03006e-68	9.12261e-64	0.917523	0.933	0.393
SH3BGRL3	P1	4.01842e-68	1.20983e-63	1.0297	0.987	0.643
SNRPD2	P1	7.63797e-68	2.29956e-63	0.837881	0.994	0.802
REEP5	P1	1.38832e-67	4.1798e-63	0.91047	0.949	0.519
PYGB	P1	1.43168e-67	4.31036e-63	0.773853	0.889	0.255
LINC01420	P1	1.77979e-67	5.35842e-63	0.736516	0.886	0.276
S100A2	P1	1.88231e-67	5.66706e-63	0.688158	0.613	0.026
TM2D2	P1	2.84511e-67	8.56578e-63	0.81628	0.819	0.224
CTSL	P1	5.40688e-67	1.62785e-62	0.685723	0.81	0.236
AGTRAP	P1	6.18449e-67	1.86197e-62	0.641505	0.806	0.181
ITGA3	P1	9.17197e-67	2.76141e-62	0.885464	0.937	0.405
TMEM147	P1	9.33679e-67	2.81103e-62	0.851367	0.924	0.381
BCL2L1	P1	9.98964e-67	3.00758e-62	0.766317	0.883	0.262
CFH	P1	3.1838e-66	9.58546e-62	0.567306	0.711	0.119
TRIM54	P1	3.32214e-66	1.0002e-61	0.742682	0.768	0.133
PPIA	P1	3.70107e-66	1.11428e-61	0.858538	1	0.936
TRIM47	P1	3.97945e-66	1.19809e-61	0.578948	0.733	0.098
TNFRSF12A	P1	6.03751e-66	1.81771e-61	1.01531	0.94	0.488
DYNLT3	P1	9.37055e-66	2.82119e-61	0.556137	0.759	0.143
ZG16B	P1	1.0817e-65	3.25667e-61	0.782083	0.86	0.233
TNFRSF21	P1	2.09904e-65	6.31957e-61	0.722066	0.867	0.276
NQO1	P1	4.18405e-65	1.25969e-60	0.918815	0.902	0.36
DAD1	P1	4.22713e-65	1.27266e-60	0.883727	0.987	0.719
MUC4	P1	4.95173e-65	1.49082e-60	0.84286	0.825	0.219
FAM84B	P1	6.75599e-65	2.03403e-60	0.630099	0.778	0.157
EPB41L1	P1	6.81221e-65	2.05095e-60	0.488506	0.733	0.112
ANO1	P1	9.18857e-65	2.7664e-60	0.562163	0.686	0.081
PLS3	P1	1.02515e-64	3.08643e-60	0.529387	0.762	0.145
CTHRC1	P1	1.1931e-64	3.59207e-60	0.503876	0.584	0.029
SUMO2	P1	1.59198e-64	4.79296e-60	0.837917	0.987	0.655
GSTP1	P1	3.16481e-64	9.52829e-60	0.787756	0.997	0.983
PPP1R13L	P1	1.17338e-63	3.5327e-59	0.457465	0.74	0.126
PHACTR3	P1	1.26768e-63	3.81661e-59	0.622576	0.654	0.062
IGFBP4	P1	1.32744e-63	3.99652e-59	0.603823	0.867	0.257
KRT6B	P1	1.39877e-63	4.21128e-59	0.843937	0.559	0.012
TAGLN2	P1	1.52076e-63	4.57856e-59	0.829142	0.99	0.829
PARP14	P1	2.31762e-63	6.97766e-59	0.818657	0.937	0.395
TIMP2	P1	2.49431e-63	7.50961e-59	0.57865	0.797	0.21
ELK3	P1	6.52007e-63	1.963e-58	0.520103	0.717	0.112
STRA6	P1	6.94757e-63	2.09171e-58	0.518575	0.552	0.012
C10orf10	P1	7.13937e-63	2.14945e-58	0.808526	0.714	0.11
UBE2L6	P1	7.8785e-63	2.37198e-58	0.776147	0.898	0.331
CTGF	P1	1.68121e-62	5.06163e-58	0.664561	0.771	0.179
RDX	P1	2.24619e-62	6.7626e-58	0.509632	0.705	0.119
RAN	P1	7.00641e-62	2.10942e-57	0.875902	0.994	0.695
GNAI2	P1	8.53667e-62	2.57014e-57	0.637878	0.898	0.331
PPL	P1	1.0461e-61	3.1495e-57	0.579559	0.778	0.157
DRAP1	P1	1.88502e-61	5.67522e-57	0.71823	0.917	0.407
ARL6IP5	P1	2.12305e-61	6.39186e-57	0.780096	0.943	0.438
CDC42EP3	P1	2.88765e-61	8.69386e-57	0.537941	0.679	0.098
PROM2	P1	2.92087e-61	8.79388e-57	0.593928	0.695	0.114
CCND1	P1	3.04274e-61	9.16078e-57	0.788937	0.883	0.298
KITLG	P1	7.10808e-61	2.14003e-56	0.651793	0.749	0.15
SHISA5	P1	1.07562e-60	3.23836e-56	0.768776	0.94	0.474
HS3ST1	P1	1.08742e-60	3.27389e-56	0.668861	0.711	0.131
GIPC1	P1	1.11329e-60	3.35179e-56	0.662607	0.841	0.264
PHLDA3	P1	1.31742e-60	3.96637e-56	0.485795	0.587	0.038
PPA1	P1	1.80085e-60	5.42181e-56	0.847134	0.959	0.669
TINAGL1	P1	1.81284e-60	5.45792e-56	0.690241	0.832	0.269
ACTN1	P1	3.08907e-60	9.30028e-56	0.752593	0.94	0.412
IFITM10	P1	7.53151e-60	2.26751e-55	0.564202	0.657	0.105
MYL12B	P1	7.63867e-60	2.29977e-55	0.755732	1	0.924
DSTN	P1	8.92535e-60	2.68715e-55	0.706007	0.997	0.867
PARP9	P1	9.99334e-60	3.0087e-55	0.624509	0.832	0.224
C15orf52	P1	1.10754e-59	3.33448e-55	0.489308	0.66	0.071
NMU	P1	1.35483e-59	4.07898e-55	0.588634	0.521	0.007
TNNT1	P1	1.56769e-59	4.71984e-55	0.524932	0.533	0.014
BATF	P1	2.01881e-59	6.07804e-55	0.439555	0.575	0.043
COL1A2	P1	2.57354e-59	7.74814e-55	1.10957	0.79	0.219
CALD1	P1	2.59529e-59	7.81364e-55	0.723784	0.794	0.233
CMTM6	P1	2.77219e-59	8.34623e-55	0.553114	0.803	0.252
NAA20	P1	3.32013e-59	9.99591e-55	0.593065	0.889	0.326
FOXC1	P1	3.54786e-59	1.06815e-54	0.476692	0.581	0.033
SERPINE2	P1	3.88355e-59	1.16922e-54	0.459226	0.632	0.076
EIF4EBP1	P1	4.55097e-59	1.37016e-54	0.844087	0.895	0.36
SNRPG	P1	4.66619e-59	1.40485e-54	0.860013	0.987	0.69
GPRC5A	P1	6.18912e-59	1.86336e-54	0.848706	0.968	0.555
ALCAM	P1	6.31588e-59	1.90152e-54	0.69506	0.844	0.269
TMEM50A	P1	6.32376e-59	1.90389e-54	0.71633	0.949	0.488
MBOAT7	P1	7.40009e-59	2.22795e-54	0.807902	0.937	0.476
ARPC1B	P1	8.38174e-59	2.52349e-54	0.78421	0.968	0.607
ARHGAP23	P1	8.9534e-59	2.6956e-54	0.430583	0.559	0.026
MFI2	P1	9.79389e-59	2.94865e-54	0.62008	0.692	0.119
PSMC4	P1	1.43022e-58	4.30596e-54	0.729895	0.927	0.431
HIST1H2BD	P1	1.49101e-58	4.48897e-54	0.704751	0.838	0.245
SH3KBP1	P1	2.12547e-58	6.39916e-54	0.731619	0.825	0.286
LINC00152	P1	2.26617e-58	6.82276e-54	0.614407	0.749	0.217
CALU	P1	3.06918e-58	9.24037e-54	0.606076	0.886	0.319
FKBP1A	P1	3.27381e-58	9.85645e-54	0.746901	0.959	0.538
RHBDL2	P1	4.44318e-58	1.33771e-53	0.42911	0.54	0.021
MET	P1	5.80534e-58	1.74781e-53	0.676391	0.844	0.295
ANXA2R	P1	8.60297e-58	2.5901e-53	0.545163	0.571	0.04
CYSRT1	P1	9.60691e-58	2.89235e-53	0.45072	0.517	0.01
TRAM1	P1	1.3331e-57	4.01357e-53	0.735958	0.937	0.443
PTTG1IP	P1	1.47489e-57	4.44044e-53	0.80464	0.981	0.638
STEAP1	P1	1.94506e-57	5.856e-53	0.518633	0.686	0.112
MOK	P1	2.17541e-57	6.5495e-53	0.489619	0.673	0.102
HSPB1	P1	2.19214e-57	6.59986e-53	0.871977	0.987	0.664
NAP1L1	P1	2.29053e-57	6.89611e-53	0.768172	0.952	0.533
CD47	P1	3.60034e-57	1.08396e-52	0.720795	0.959	0.529
FSTL3	P1	4.73735e-57	1.42627e-52	0.462425	0.587	0.052
C4orf48	P1	6.14299e-57	1.84947e-52	0.833621	0.971	0.562
SAMD9	P1	6.37551e-57	1.91947e-52	0.614802	0.749	0.15
IFIT3	P1	6.87898e-57	2.07106e-52	0.609847	0.717	0.138
SCRN1	P1	7.6992e-57	2.318e-52	0.439693	0.594	0.057
S100A10	P1	1.433e-56	4.31434e-52	0.777348	1	0.979
HSPB11	P1	1.80871e-56	5.44548e-52	0.676649	0.838	0.274
HIST1H4I	P1	2.73123e-56	8.22291e-52	0.655235	0.768	0.19
HNRNPL	P1	2.83508e-56	8.53557e-52	0.687608	0.994	0.767
RBMS1	P1	3.60589e-56	1.08563e-51	0.500363	0.663	0.114
COL1A1	P1	4.9935e-56	1.50339e-51	1.11216	0.81	0.248
TUBB	P1	7.23225e-56	2.17741e-51	0.840029	0.965	0.571
SPARC	P1	1.13504e-55	3.41728e-51	1.00595	0.737	0.183
NOP10	P1	1.19062e-55	3.58461e-51	0.730894	0.981	0.652
S100A6	P1	1.28943e-55	3.88209e-51	0.751617	1	0.998
MORN2	P1	1.67465e-55	5.04186e-51	0.491961	0.619	0.081
RRAS	P1	1.77018e-55	5.32947e-51	0.620898	0.806	0.21
CD81	P1	3.3584e-55	1.01111e-50	0.764491	0.908	0.502
OXTR	P1	4.57987e-55	1.37886e-50	0.596643	0.517	0.021
PON2	P1	4.87954e-55	1.46908e-50	0.732926	0.952	0.517
AK4	P1	5.34252e-55	1.60847e-50	0.415513	0.632	0.09
MRPS21	P1	5.66944e-55	1.7069e-50	0.768015	0.968	0.633
CETN2	P1	5.87282e-55	1.76813e-50	0.674471	0.813	0.257
TCTEX1D2	P1	7.57693e-55	2.28119e-50	0.415895	0.635	0.086
ADAM8	P1	1.01499e-54	3.05582e-50	0.446841	0.6	0.069
TMED10	P1	1.11992e-54	3.37174e-50	0.721016	0.94	0.498
PSMB2	P1	1.60767e-54	4.84021e-50	0.72566	0.94	0.488
DHRS9	P1	1.89947e-54	5.71874e-50	0.631595	0.698	0.136
SERPING1	P1	3.45596e-54	1.04049e-49	0.518029	0.724	0.188
EEF1E1	P1	3.82884e-54	1.15275e-49	0.530275	0.717	0.16
AP1S3	P1	4.51019e-54	1.35788e-49	0.420322	0.635	0.105
TGM2	P1	7.77342e-54	2.34034e-49	0.571857	0.749	0.181
SERPINE1	P1	1.80203e-53	5.42536e-49	0.455261	0.571	0.055
SCOC	P1	1.80301e-53	5.42832e-49	0.524657	0.838	0.271
TMEM14B	P1	2.15398e-53	6.48497e-49	0.677796	0.94	0.493
LAPTM4A	P1	2.18038e-53	6.56446e-49	0.698843	0.959	0.624
BAIAP2	P1	3.05307e-53	9.19189e-49	0.503586	0.797	0.212
WWTR1	P1	5.92076e-53	1.78256e-48	0.454723	0.689	0.152
ARPC3	P1	8.8136e-53	2.65351e-48	0.691423	0.987	0.8
SET	P1	1.07475e-52	3.23574e-48	0.690152	0.984	0.707
VSIG2	P1	1.40231e-52	4.22194e-48	0.441083	0.578	0.064
PRSS23	P1	1.64062e-52	4.93941e-48	0.600441	0.676	0.124
PGK1	P1	2.29936e-52	6.92267e-48	0.825667	0.987	0.676
LAMC2	P1	3.31385e-52	9.97702e-48	0.684242	0.86	0.314
CKB	P1	3.32967e-52	1.00246e-47	0.575247	0.759	0.224
DNTTIP1	P1	4.35172e-52	1.31017e-47	0.687763	0.768	0.226
RALB	P1	4.48376e-52	1.34993e-47	0.532232	0.746	0.217
PDCD5	P1	4.71026e-52	1.41812e-47	0.722116	0.971	0.624
POLR2I	P1	6.36897e-52	1.9175e-47	0.69101	0.937	0.476
WDR54	P1	8.38881e-52	2.52562e-47	0.410616	0.587	0.067
TBC1D17	P1	1.45796e-51	4.38949e-47	0.623208	0.886	0.376
RHEB	P1	1.4631e-51	4.40494e-47	0.670195	0.898	0.421
CDCP1	P1	1.93809e-51	5.835e-47	0.603824	0.898	0.381
DYNLL1	P1	3.60134e-51	1.08426e-46	0.687547	0.994	0.821
TXNIP	P1	3.86528e-51	1.16372e-46	0.924706	0.971	0.633
MRPL17	P1	5.56817e-51	1.67641e-46	0.55362	0.787	0.243
CHPF	P1	5.83905e-51	1.75796e-46	0.469361	0.756	0.202
RUNX1	P1	9.65469e-51	2.90674e-46	0.564347	0.803	0.269
PLXNA1	P1	1.01845e-50	3.06624e-46	0.463308	0.638	0.117
UNC13D	P1	1.08513e-50	3.26699e-46	0.429334	0.663	0.121
ATP6V1G1	P1	1.15887e-50	3.48901e-46	0.670057	0.959	0.583
ARPC5L	P1	1.17419e-50	3.53512e-46	0.577064	0.898	0.383
PSMB5	P1	1.67184e-50	5.03342e-46	0.661296	0.879	0.395
TCEAL4	P1	1.73882e-50	5.23507e-46	0.62264	0.886	0.367
DDA1	P1	1.89933e-50	5.71831e-46	0.474011	0.825	0.271
ATP6V0E1	P1	2.06094e-50	6.20488e-46	0.669004	0.971	0.607
APOC1	P1	2.08992e-50	6.29211e-46	0.421882	0.61	0.105
TMPRSS3	P1	2.24849e-50	6.76952e-46	0.45634	0.679	0.129
ATP6V1F	P1	2.64181e-50	7.95368e-46	0.641737	0.927	0.452
BANF1	P1	2.68042e-50	8.06994e-46	0.660149	0.959	0.555
TRIP6	P1	5.32422e-50	1.60296e-45	0.472522	0.667	0.143
RTN3	P1	6.09451e-50	1.83488e-45	0.603924	0.933	0.5
RCN1	P1	7.47756e-50	2.25127e-45	0.518415	0.835	0.295
TMPRSS4	P1	8.28053e-50	2.49302e-45	0.686879	0.943	0.5
BSG	P1	8.48055e-50	2.55324e-45	0.690382	0.984	0.805
PLEKHA5	P1	9.72472e-50	2.92782e-45	0.696968	0.917	0.443
FN1	P1	1.12249e-49	3.37948e-45	0.732338	0.702	0.181
PAFAH1B3	P1	1.27211e-49	3.82993e-45	0.579387	0.762	0.207
IL2RG	P1	1.37249e-49	4.13217e-45	0.532985	0.781	0.248
IFI27L2	P1	1.87861e-49	5.65594e-45	0.671972	0.93	0.46
EIF3H	P1	2.07764e-49	6.25515e-45	0.695312	0.965	0.64
DCN	P1	3.57201e-49	1.07543e-44	0.485116	0.746	0.243
DCAF13	P1	3.95408e-49	1.19045e-44	0.517246	0.778	0.25
SNRPE	P1	3.96328e-49	1.19323e-44	0.695805	0.975	0.605
AP2S1	P1	4.54154e-49	1.36732e-44	0.732633	0.959	0.621
SDR16C5	P1	6.31877e-49	1.90239e-44	0.419878	0.616	0.09
NRP1	P1	6.42762e-49	1.93516e-44	0.505341	0.698	0.19
SHFM1	P1	7.05277e-49	2.12338e-44	0.630525	0.984	0.812
APOL1	P1	1.03332e-48	3.11103e-44	0.689996	0.819	0.26
SEC11A	P1	1.16805e-48	3.51665e-44	0.635017	0.917	0.457
ARHGAP29	P1	1.61141e-48	4.85148e-44	0.4827	0.549	0.062
C19orf53	P1	1.66782e-48	5.02132e-44	0.681241	0.968	0.629
TBCB	P1	1.90833e-48	5.7454e-44	0.614828	0.87	0.35
RNASET2	P1	2.01855e-48	6.07724e-44	0.749457	0.924	0.502
LAMTOR5	P1	2.23631e-48	6.73286e-44	0.651941	0.968	0.617
ZNF226	P1	3.07237e-48	9.24999e-44	0.460222	0.67	0.138
ARL4C	P1	3.33828e-48	1.00506e-43	0.57651	0.721	0.245
AXL	P1	3.74527e-48	1.12759e-43	0.485837	0.61	0.114
RPA3	P1	4.61517e-48	1.38949e-43	0.684882	0.892	0.417
NUDT4	P1	4.64759e-48	1.39925e-43	0.452599	0.81	0.29
BTF3L4	P1	5.05389e-48	1.52158e-43	0.466994	0.825	0.329
MROH6	P1	5.85749e-48	1.76351e-43	0.430859	0.66	0.133
COL3A1	P1	6.36971e-48	1.91773e-43	1.01233	0.714	0.231
PDLIM4	P1	7.90029e-48	2.37854e-43	0.41425	0.667	0.145
SPCS1	P1	9.01769e-48	2.71496e-43	0.730628	0.949	0.621
THEM6	P1	9.39715e-48	2.8292e-43	0.453015	0.759	0.217
EIF2AK2	P1	9.5817e-48	2.88476e-43	0.517929	0.876	0.376
ELOVL1	P1	1.24197e-47	3.73919e-43	0.500263	0.781	0.255
AKAP12	P1	1.68793e-47	5.08186e-43	0.649023	0.537	0.064
HNRNPC	P1	1.95097e-47	5.87378e-43	0.634709	0.997	0.779
PSMB3	P1	1.98214e-47	5.96763e-43	0.684261	0.975	0.705
CXCL2	P1	2.33498e-47	7.02992e-43	1.11916	0.924	0.521
CXXC5	P1	2.63057e-47	7.91984e-43	0.497353	0.74	0.198
CLIC1	P1	3.07241e-47	9.25012e-43	0.669853	0.984	0.788
TPM4	P1	3.08095e-47	9.27583e-43	0.662652	0.981	0.764
SYNE4	P1	3.16215e-47	9.52029e-43	0.410418	0.552	0.071
SLC1A5	P1	3.84059e-47	1.15629e-42	0.547815	0.883	0.424
ATRAID	P1	4.1248e-47	1.24185e-42	0.56401	0.921	0.474
SUB1	P1	4.96116e-47	1.49366e-42	0.637046	0.984	0.786
PKN1	P1	5.2404e-47	1.57773e-42	0.414033	0.59	0.102
NMB	P1	5.7828e-47	1.74103e-42	0.469387	0.568	0.086
SERPINH1	P1	6.26852e-47	1.88726e-42	0.478702	0.829	0.312
PSMA1	P1	7.4323e-47	2.23764e-42	0.588744	0.924	0.479
DYX1C1	P1	9.73016e-47	2.92946e-42	0.416853	0.492	0.036
HIST1H1C	P1	1.28507e-46	3.86896e-42	0.960839	0.883	0.417
ANKRD10	P1	1.82248e-46	5.48694e-42	0.626795	0.933	0.531
COL17A1	P1	2.52315e-46	7.59645e-42	0.549223	0.873	0.343
ITGAV	P1	3.03675e-46	9.14273e-42	0.53051	0.775	0.26
GLUL	P1	3.1545e-46	9.49726e-42	0.537995	0.927	0.483
SSBP1	P1	3.61014e-46	1.08691e-41	0.70722	0.956	0.576
SLC39A1	P1	5.8323e-46	1.75593e-41	0.505171	0.73	0.24
FAM49B	P1	7.32815e-46	2.20629e-41	0.482084	0.838	0.329
CHURC1	P1	8.17654e-46	2.46171e-41	0.410152	0.794	0.271
SNRPD1	P1	1.20911e-45	3.64028e-41	0.654821	0.962	0.64
ANXA4	P1	1.51974e-45	4.57547e-41	0.679819	0.975	0.726
LSR	P1	1.563e-45	4.70571e-41	0.657153	0.949	0.583
RDH11	P1	1.56679e-45	4.71713e-41	0.510035	0.74	0.231
FAM63B	P1	1.68344e-45	5.06834e-41	0.464824	0.746	0.214
TMEM43	P1	1.75119e-45	5.27232e-41	0.458549	0.832	0.298
PPP1CB	P1	2.05148e-45	6.17638e-41	0.593055	0.93	0.533
IFI35	P1	2.25278e-45	6.78245e-41	0.560219	0.86	0.386
PODXL	P1	2.38671e-45	7.18568e-41	0.410637	0.625	0.131
YWHAQ	P1	2.39467e-45	7.20964e-41	0.585907	0.959	0.529
DPY30	P1	2.52582e-45	7.60449e-41	0.580034	0.949	0.51
C12orf75	P1	3.45912e-45	1.04144e-40	0.512163	0.717	0.195
SLC9A3R2	P1	3.69936e-45	1.11377e-40	0.414728	0.752	0.226
VAPA	P1	4.33704e-45	1.30575e-40	0.606109	0.952	0.588
C11orf73	P1	4.72426e-45	1.42233e-40	0.457573	0.717	0.202
PFKP	P1	5.50588e-45	1.65765e-40	0.48013	0.867	0.357
TM4SF4	P1	7.04093e-45	2.11981e-40	0.798026	0.863	0.357
UNC93B1	P1	9.70481e-45	2.92183e-40	0.457843	0.756	0.221
PRDX6	P1	9.76882e-45	2.9411e-40	0.533773	0.946	0.512
PGAM1	P1	1.14807e-44	3.45649e-40	0.444366	0.752	0.274
RIPK2	P1	1.23015e-44	3.70361e-40	0.41029	0.581	0.105
MYADM	P1	1.51716e-44	4.56773e-40	0.581352	0.895	0.486
CEBPB	P1	1.75967e-44	5.29782e-40	0.53031	0.902	0.467
MX2	P1	1.77659e-44	5.34877e-40	0.582263	0.8	0.276
DCTD	P1	1.89376e-44	5.70154e-40	0.48907	0.752	0.255
EHF	P1	2.21743e-44	6.67602e-40	0.506215	0.835	0.338
SLC35A1	P1	2.21937e-44	6.68185e-40	0.429052	0.698	0.195
NEDD8	P1	2.69467e-44	8.11285e-40	0.59068	0.968	0.688
DDX60	P1	3.3409e-44	1.00585e-39	0.535962	0.771	0.224
NMI	P1	4.2097e-44	1.26741e-39	0.515425	0.895	0.429
PLP2	P1	4.67325e-44	1.40698e-39	0.657157	0.946	0.607
TMEM14C	P1	5.02415e-44	1.51262e-39	0.601945	0.949	0.588
WARS	P1	5.15356e-44	1.55158e-39	0.458666	0.667	0.162
TCEB2	P1	5.89638e-44	1.77522e-39	0.590542	1	0.955
EPS8L1	P1	6.32988e-44	1.90574e-39	0.408733	0.737	0.202
SCEL	P1	6.73726e-44	2.02839e-39	0.422952	0.419	0.012
SYNGR2	P1	7.32284e-44	2.20469e-39	0.648018	0.981	0.702
EIF3E	P1	8.28367e-44	2.49396e-39	0.657958	0.946	0.588
PLPP2	P1	8.61384e-44	2.59337e-39	0.665644	0.921	0.526
SDC1	P1	1.06904e-43	3.21856e-39	0.620174	0.911	0.533
BRK1	P1	1.1143e-43	3.35482e-39	0.568975	0.952	0.555
PLD3	P1	1.24397e-43	3.74522e-39	0.513239	0.902	0.457
CARD19	P1	1.41109e-43	4.24836e-39	0.440904	0.714	0.21
SPTLC2	P1	2.07241e-43	6.23941e-39	0.493135	0.835	0.326
NDUFAF3	P1	2.23396e-43	6.72579e-39	0.626488	0.946	0.55
SULF2	P1	2.54411e-43	7.65954e-39	0.41362	0.673	0.176
MUC5AC	P1	3.95558e-43	1.19091e-38	0.589829	0.486	0.048
NME1	P1	4.94009e-43	1.48731e-38	0.634365	0.883	0.436
ATP6AP2	P1	5.83622e-43	1.75711e-38	0.478678	0.848	0.357
AHR	P1	6.56899e-43	1.97773e-38	0.541347	0.835	0.419
MRPL13	P1	6.823e-43	2.0542e-38	0.612396	0.892	0.431
SRP9	P1	7.20549e-43	2.16936e-38	0.558179	0.952	0.6
TCEB1	P1	7.46997e-43	2.24898e-38	0.534789	0.956	0.586
CCT8	P1	7.89116e-43	2.37579e-38	0.500811	0.905	0.424
REEP3	P1	7.99483e-43	2.407e-38	0.499116	0.8	0.298
LITAF	P1	8.70665e-43	2.62131e-38	0.622239	0.898	0.59
POLR2G	P1	9.54614e-43	2.87406e-38	0.523564	0.879	0.398
C7orf50	P1	9.83749e-43	2.96177e-38	0.520941	0.765	0.281
LRRC8A	P1	1.21287e-42	3.65158e-38	0.463676	0.746	0.229
PRMT1	P1	1.25164e-42	3.76831e-38	0.541474	0.914	0.462
PML	P1	1.26818e-42	3.8181e-38	0.445895	0.806	0.286
CTSE	P1	1.37123e-42	4.12837e-38	0.53707	0.648	0.14
ERRFI1	P1	1.39255e-42	4.19254e-38	0.662519	0.914	0.495
KRT6A	P1	1.45491e-42	4.38029e-38	0.548475	0.384	0.002
CD44	P1	1.48356e-42	4.46656e-38	0.562258	0.924	0.545
PSME1	P1	1.67593e-42	5.04573e-38	0.577178	0.997	0.874
IL18	P1	1.74084e-42	5.24115e-38	0.416311	0.787	0.276
YWHAZ	P1	1.76135e-42	5.3029e-38	0.583612	0.997	0.91
SSB	P1	2.19672e-42	6.61367e-38	0.569267	0.911	0.421
TMSB10	P1	2.50231e-42	7.53372e-38	0.519474	1	1
CLSTN1	P1	2.87457e-42	8.65446e-38	0.495681	0.867	0.376
SELT	P1	3.49044e-42	1.05087e-37	0.518887	0.87	0.429
KDELR2	P1	3.49673e-42	1.05276e-37	0.599448	0.968	0.714
SLC44A2	P1	3.62491e-42	1.09135e-37	0.43175	0.74	0.25
MBNL2	P1	5.08074e-42	1.52966e-37	0.513375	0.825	0.336
SLC39A10	P1	5.53548e-42	1.66657e-37	0.408325	0.59	0.124
GRN	P1	6.38145e-42	1.92126e-37	0.562798	0.987	0.71
ZNF146	P1	7.16028e-42	2.15575e-37	0.405838	0.67	0.188
SEP15	P1	7.35789e-42	2.21524e-37	0.556096	0.962	0.619
MRPS6	P1	1.03987e-41	3.13073e-37	0.516925	0.879	0.443
CYR61	P1	1.37011e-41	4.12498e-37	0.462087	0.648	0.162
PHLDA2	P1	1.67243e-41	5.0352e-37	0.778195	0.978	0.798
CAPZA1	P1	2.05322e-41	6.18163e-37	0.516767	0.927	0.51
WFDC2	P1	2.51427e-41	7.5697e-37	0.680151	0.616	0.152
CCDC171	P1	2.82294e-41	8.49903e-37	0.485055	0.721	0.2
ARPC2	P1	2.95034e-41	8.88259e-37	0.565298	0.99	0.843
FAM129B	P1	3.00268e-41	9.04016e-37	0.456564	0.876	0.429
MRPS18C	P1	3.1656e-41	9.53068e-37	0.428557	0.825	0.319
C14orf1	P1	3.36379e-41	1.01274e-36	0.446962	0.781	0.274
ADAM10	P1	3.50662e-41	1.05574e-36	0.467241	0.835	0.352
TSPO	P1	3.79748e-41	1.14331e-36	0.571153	0.987	0.805
PSAP	P1	4.81463e-41	1.44954e-36	0.539586	0.99	0.814
ADK	P1	7.09184e-41	2.13514e-36	0.417118	0.746	0.236
ATIC	P1	7.8196e-41	2.35425e-36	0.492881	0.822	0.362
SF3B6	P1	8.24909e-41	2.48355e-36	0.602878	0.965	0.676
LTBP3	P1	8.2943e-41	2.49717e-36	0.418829	0.749	0.255
ANAPC13	P1	9.50508e-41	2.86169e-36	0.422393	0.768	0.279
CCDC6	P1	1.01829e-40	3.06578e-36	0.526407	0.825	0.36
FGD6	P1	1.01925e-40	3.06864e-36	0.435795	0.673	0.181
SNRPB2	P1	1.64091e-40	4.94028e-36	0.577682	0.937	0.533
LSM5	P1	2.07708e-40	6.25347e-36	0.544452	0.933	0.49
MCFD2	P1	2.2028e-40	6.63198e-36	0.459478	0.721	0.231
LUM	P1	2.37396e-40	7.14729e-36	0.447864	0.689	0.25
STEAP2	P1	2.43324e-40	7.32574e-36	0.42074	0.743	0.24
SEPT7	P1	2.43587e-40	7.33368e-36	0.575434	0.946	0.533
RUVBL1	P1	2.66246e-40	8.01587e-36	0.500714	0.698	0.214
SUMO3	P1	3.27739e-40	9.86725e-36	0.512161	0.892	0.44
SEPT2	P1	3.40805e-40	1.02606e-35	0.541212	0.93	0.555
SDC4	P1	4.18236e-40	1.25918e-35	0.586704	0.94	0.586
TPD52L2	P1	4.26285e-40	1.28342e-35	0.442421	0.771	0.288
TIMMDC1	P1	5.84231e-40	1.75894e-35	0.486857	0.787	0.302
F3	P1	6.83167e-40	2.05681e-35	0.771825	0.895	0.495
RAB25	P1	8.51284e-40	2.56296e-35	0.555341	0.949	0.552
PVRL2	P1	9.50155e-40	2.86063e-35	0.482074	0.914	0.452
ACP1	P1	1.52442e-39	4.58959e-35	0.516455	0.943	0.55
BACE2	P1	1.66266e-39	5.00576e-35	0.432415	0.816	0.331
NT5E	P1	1.82612e-39	5.49789e-35	0.50845	0.657	0.193
EBNA1BP2	P1	2.42507e-39	7.30115e-35	0.515232	0.784	0.312
SNRPB	P1	3.61456e-39	1.08824e-34	0.545564	0.978	0.631
XAF1	P1	4.77408e-39	1.43733e-34	0.552991	0.949	0.533
LINC00998	P1	4.94083e-39	1.48754e-34	0.458783	0.781	0.307
CAP1	P1	5.74977e-39	1.73108e-34	0.52196	0.952	0.6
TFF1	P1	6.09339e-39	1.83454e-34	0.52058	0.771	0.29
EIF2S2	P1	6.13325e-39	1.84654e-34	0.529379	0.987	0.733
LEPROT	P1	6.18854e-39	1.86318e-34	0.470266	0.857	0.388
RBM8A	P1	6.98163e-39	2.10196e-34	0.55288	0.946	0.629
PFDN2	P1	7.6129e-39	2.29202e-34	0.460023	0.911	0.476
SUMO1	P1	8.11537e-39	2.4433e-34	0.445392	0.892	0.429
PPDPF	P1	1.03004e-38	3.10113e-34	0.49726	0.968	0.724
PSMA5	P1	1.26957e-38	3.8223e-34	0.534754	0.927	0.598
DDOST	P1	1.47171e-38	4.43088e-34	0.443242	0.803	0.35
SAR1A	P1	1.47712e-38	4.44717e-34	0.499213	0.892	0.5
SRP14	P1	1.75567e-38	5.28578e-34	0.501096	1	0.929
NPM1	P1	2.48439e-38	7.47976e-34	0.570998	1	0.819
RHOA	P1	3.00341e-38	9.04238e-34	0.56747	0.978	0.762
UBE2I	P1	3.21433e-38	9.67737e-34	0.459953	0.902	0.467
CXCL1	P1	3.2367e-38	9.74474e-34	1.19102	0.743	0.321
BUB3	P1	3.53288e-38	1.06365e-33	0.524897	0.848	0.395
CDC123	P1	3.77418e-38	1.13629e-33	0.40725	0.781	0.298
PDIA3	P1	5.78093e-38	1.74046e-33	0.563987	0.975	0.743
NUDC	P1	6.41346e-38	1.9309e-33	0.483713	0.933	0.548
ASPH	P1	7.7262e-38	2.32613e-33	0.57153	0.924	0.54
PSMA4	P1	1.23604e-37	3.72133e-33	0.576692	0.952	0.605
MFSD10	P1	1.57487e-37	4.74145e-33	0.406461	0.813	0.338
VAMP5	P1	1.59879e-37	4.81349e-33	0.441664	0.717	0.243
ITGB4	P1	2.15885e-37	6.49964e-33	0.532709	0.93	0.529
TIMM10	P1	2.57216e-37	7.744e-33	0.480805	0.876	0.424
POSTN	P1	3.19538e-37	9.62034e-33	0.491292	0.419	0.038
PPIC	P1	4.44232e-37	1.33745e-32	0.405557	0.771	0.283
RAC1	P1	4.55309e-37	1.3708e-32	0.532034	0.994	0.81
NDUFA12	P1	5.22319e-37	1.57254e-32	0.578355	0.962	0.676
CIB1	P1	5.2721e-37	1.58727e-32	0.54493	0.981	0.833
TMEM165	P1	6.39887e-37	1.92651e-32	0.520775	0.876	0.455
MYEOV2	P1	7.62187e-37	2.29472e-32	0.534614	0.962	0.602
OSTC	P1	7.89514e-37	2.37699e-32	0.462758	0.917	0.512
MRPL36	P1	8.30104e-37	2.4992e-32	0.412109	0.816	0.331
BRIX1	P1	8.66338e-37	2.60828e-32	0.456298	0.714	0.25
PSMB7	P1	8.97963e-37	2.7035e-32	0.548953	0.93	0.605
MRPL50	P1	9.51956e-37	2.86605e-32	0.464623	0.775	0.326
ANKRD36C	P1	9.8337e-37	2.96063e-32	0.836314	0.914	0.595
LDHA	P1	1.00545e-36	3.0271e-32	0.601061	0.981	0.807
RHBDD2	P1	1.07219e-36	3.22804e-32	0.410949	0.835	0.4
NDUFV2	P1	1.19466e-36	3.59675e-32	0.502116	0.971	0.629
PDIA4	P1	1.20325e-36	3.62264e-32	0.531043	0.902	0.55
CNIH4	P1	1.50208e-36	4.52233e-32	0.49585	0.905	0.464
KDELR1	P1	1.67749e-36	5.05043e-32	0.449629	0.981	0.7
SRD5A3	P1	3.55528e-36	1.07039e-31	0.440113	0.603	0.16
SNRPC	P1	4.09142e-36	1.2318e-31	0.510304	0.914	0.519
PDCD6	P1	5.55852e-36	1.6735e-31	0.505745	0.949	0.586
BHLHE40	P1	6.06491e-36	1.82596e-31	0.633826	0.819	0.455
TOB1	P1	6.36177e-36	1.91534e-31	0.589472	0.984	0.748
RHOB	P1	6.62652e-36	1.99505e-31	0.604172	0.968	0.693
ANAPC11	P1	8.26715e-36	2.48899e-31	0.547155	0.968	0.674
SNRPF	P1	1.08515e-35	3.26706e-31	0.565309	0.959	0.617
PSMA7	P1	1.22934e-35	3.70118e-31	0.556957	0.981	0.8
MRPS12	P1	1.42255e-35	4.28287e-31	0.458155	0.863	0.39
ARC	P1	1.60223e-35	4.82383e-31	0.519141	0.451	0.06
C8orf59	P1	1.77638e-35	5.34815e-31	0.497225	0.933	0.55
CALM2	P1	1.78228e-35	5.3659e-31	0.514177	1	0.967
PTGES3	P1	2.24512e-35	6.75938e-31	0.510134	0.971	0.736
PTMA	P1	3.00468e-35	9.04618e-31	0.421157	1	0.998
CXCL8	P1	3.08583e-35	9.2905e-31	1.17454	0.924	0.552
HMGN3	P1	3.14018e-35	9.45414e-31	0.532409	0.937	0.617
S100A16	P1	4.59822e-35	1.38439e-30	0.612049	0.968	0.726
MRPS15	P1	5.28963e-35	1.59255e-30	0.432188	0.838	0.381
PSMC6	P1	5.6587e-35	1.70367e-30	0.430545	0.857	0.421
SP100	P1	6.66715e-35	2.00728e-30	0.429258	0.937	0.514
SMAGP	P1	7.06342e-35	2.12658e-30	0.439874	0.771	0.326
KIF9	P1	7.22751e-35	2.17599e-30	0.443806	0.648	0.214
NPC2	P1	7.42331e-35	2.23494e-30	0.565315	0.981	0.71
POLR2L	P1	8.16336e-35	2.45774e-30	0.485189	0.997	0.912
PSMB9	P1	1.13516e-34	3.41761e-30	0.539724	0.952	0.681
MRPL33	P1	1.15764e-34	3.48529e-30	0.493785	0.959	0.676
CKS1B	P1	2.12762e-34	6.40562e-30	0.493043	0.797	0.352
FLNB	P1	2.44057e-34	7.34783e-30	0.509454	0.937	0.631
RARRES1	P1	2.97759e-34	8.96463e-30	0.438398	0.663	0.193
EID1	P1	3.19084e-34	9.60667e-30	0.437049	0.93	0.502
PFDN4	P1	3.4401e-34	1.03571e-29	0.439206	0.79	0.348
COPS6	P1	3.59541e-34	1.08247e-29	0.501669	0.854	0.474
CA9	P1	4.02754e-34	1.21257e-29	0.51635	0.654	0.202
MDK	P1	5.5746e-34	1.67835e-29	0.583882	0.997	0.852
APEX1	P1	6.51278e-34	1.9608e-29	0.438308	0.879	0.412
RNF7	P1	9.12619e-34	2.74762e-29	0.49941	0.924	0.56
MYC	P1	1.28955e-33	3.88244e-29	0.492402	0.841	0.393
CNN2	P1	1.52993e-33	4.60616e-29	0.420257	0.775	0.35
C19orf48	P1	1.5647e-33	4.71085e-29	0.500965	0.854	0.44
SSSCA1	P1	2.35723e-33	7.09692e-29	0.415856	0.724	0.274
STMN1	P1	5.40757e-33	1.62806e-28	0.661111	0.905	0.581
HSPA1B	P1	7.18974e-33	2.16461e-28	0.469303	0.975	0.75
ARF6	P1	7.29117e-33	2.19515e-28	0.439558	0.921	0.521
B2M	P1	7.36971e-33	2.2188e-28	0.44769	1	1
ATP5J2	P1	8.88202e-33	2.67411e-28	0.48865	0.99	0.852
PARK7	P1	1.01702e-32	3.06194e-28	0.502341	0.952	0.638
MRPL22	P1	1.07182e-32	3.22694e-28	0.417406	0.819	0.381
TNFSF10	P1	1.82355e-32	5.49016e-28	0.656015	0.94	0.593
VPS29	P1	2.43343e-32	7.32633e-28	0.504841	0.933	0.645
CNBP	P1	2.83354e-32	8.53094e-28	0.510439	0.962	0.757
RPS7	P1	4.52522e-32	1.36241e-27	0.44876	0.994	0.931
RNASE1	P1	6.69835e-32	2.01667e-27	0.502793	0.965	0.686
PSMA3	P1	6.70854e-32	2.01974e-27	0.453277	0.94	0.567
RUVBL2	P1	7.21648e-32	2.17267e-27	0.425417	0.835	0.412
LMAN2	P1	7.36604e-32	2.21769e-27	0.463782	0.924	0.61
MRPL32	P1	8.33705e-32	2.51004e-27	0.410514	0.829	0.362
MRPL20	P1	1.03523e-31	3.11677e-27	0.496616	0.94	0.664
NME3	P1	1.07321e-31	3.2311e-27	0.432951	0.883	0.469
SSFA2	P1	1.17319e-31	3.53212e-27	0.495771	0.863	0.498
GLRX3	P1	1.24949e-31	3.76185e-27	0.456466	0.794	0.355
XRCC5	P1	1.37758e-31	4.14747e-27	0.455036	0.952	0.633
ARF4	P1	1.49025e-31	4.4867e-27	0.451411	0.978	0.702
HN1	P1	1.50061e-31	4.5179e-27	0.518247	0.975	0.755
CCT6A	P1	1.51287e-31	4.5548e-27	0.413645	0.924	0.519
ENO1	P1	1.69065e-31	5.09003e-27	0.512604	0.984	0.867
PAFAH1B2	P1	1.84512e-31	5.55511e-27	0.406943	0.781	0.379
RAB10	P1	1.86924e-31	5.62771e-27	0.440158	0.892	0.51
TSPAN3	P1	1.97663e-31	5.95105e-27	0.512084	0.984	0.824
TAF7	P1	3.0681e-31	9.23712e-27	0.439747	0.949	0.605
RNF181	P1	3.58967e-31	1.08074e-26	0.454133	0.908	0.579
PARD6B	P1	3.61999e-31	1.08987e-26	0.47231	0.816	0.39
HSD17B10	P1	4.711e-31	1.41834e-26	0.41111	0.759	0.345
TMEM205	P1	4.75411e-31	1.43132e-26	0.426427	0.933	0.543
DHRS3	P1	1.07722e-30	3.24318e-26	0.551172	0.854	0.498
ATP6V0B	P1	1.10228e-30	3.31864e-26	0.477372	0.927	0.631
HLA-DPA1	P1	1.19866e-30	3.6088e-26	0.523247	0.911	0.636
LAMB3	P1	1.2102e-30	3.64356e-26	0.528754	0.914	0.574
MYDGF	P1	1.69536e-30	5.10421e-26	0.458645	0.94	0.64
PTGS2	P1	2.32414e-30	6.99728e-26	0.63818	0.644	0.288
PRDX4	P1	3.24049e-30	9.75614e-26	0.430097	0.838	0.445
HNRNPF	P1	3.72531e-30	1.12158e-25	0.429186	0.94	0.681
SERINC2	P1	3.91634e-30	1.17909e-25	0.405742	0.924	0.59
SQRDL	P1	4.09652e-30	1.23334e-25	0.440647	0.8	0.402
SMS	P1	4.26325e-30	1.28354e-25	0.409257	0.879	0.505
TSC22D3	P1	4.37155e-30	1.31614e-25	0.605322	0.94	0.688
PRNP	P1	4.41704e-30	1.32984e-25	0.420338	0.644	0.276
SKP1	P1	4.48802e-30	1.35121e-25	0.416613	0.984	0.812
RAMP1	P1	5.00086e-30	1.50561e-25	0.477746	0.94	0.595
TMED2	P1	5.0103e-30	1.50845e-25	0.433861	0.917	0.562
NUCKS1	P1	5.60243e-30	1.68672e-25	0.483538	0.94	0.586
HINT1	P1	5.98492e-30	1.80188e-25	0.491148	0.994	0.881
HMGA1	P1	6.39407e-30	1.92506e-25	0.604212	0.981	0.805
TRIM28	P1	6.63683e-30	1.99815e-25	0.482362	0.93	0.624
RPS16	P1	2.21674e-29	6.67393e-25	0.423674	1	0.988
OST4	P1	3.44646e-29	1.03762e-24	0.458163	0.987	0.831
CD46	P1	9.72004e-29	2.92641e-24	0.452203	0.962	0.676
RAB11A	P1	2.26288e-28	6.81285e-24	0.445103	0.902	0.614
EIF3I	P1	2.6808e-28	8.07109e-24	0.41253	0.908	0.586
SEC61G	P1	5.9708e-28	1.79763e-23	0.423145	0.987	0.776
DNAJB1	P1	5.99054e-28	1.80357e-23	0.446147	0.984	0.798
ANP32E	P1	6.49761e-28	1.95624e-23	0.442553	0.765	0.345
ZFAS1	P1	1.24582e-27	3.7508e-23	0.530141	0.987	0.833
PLK2	P1	1.74083e-27	5.24112e-23	0.490448	0.873	0.495
H2AFZ	P1	2.51496e-27	7.5718e-23	0.514585	0.975	0.764
RPL4	P1	2.9522e-27	8.8882e-23	0.453166	0.997	0.893
CHMP2B	P1	3.04611e-27	9.17092e-23	0.447986	0.892	0.55
HSPA5	P1	7.46608e-27	2.24781e-22	0.527508	0.978	0.795
C16orf13	P1	9.26277e-27	2.78874e-22	0.422255	0.889	0.524
AQP1	P1	1.17781e-26	3.54603e-22	0.406652	0.838	0.429
RPL30	P1	1.46702e-26	4.41677e-22	0.511746	0.99	0.91
COMMD6	P1	2.16602e-26	6.52124e-22	0.412859	0.965	0.764
TALDO1	P1	2.30837e-26	6.94981e-22	0.429252	0.921	0.61
PERP	P1	2.76182e-26	8.31501e-22	0.441466	0.965	0.736
NDUFA4	P1	3.21023e-26	9.66503e-22	0.435522	0.99	0.917
MUC5B	P1	3.40521e-26	1.02521e-21	0.484811	0.517	0.152
KRT19	P1	3.6934e-26	1.11197e-21	0.472073	1	0.96
EIF4G2	P1	5.85739e-26	1.76348e-21	0.420534	0.99	0.817
COL6A3	P1	6.18887e-26	1.86328e-21	0.43062	0.708	0.348
BIRC3	P1	7.18075e-26	2.16191e-21	0.453133	0.924	0.612
CHCHD1	P1	3.91256e-25	1.17795e-20	0.415252	0.863	0.536
CYBA	P1	5.4888e-25	1.65251e-20	0.436011	0.933	0.681
KRT18	P1	1.03614e-24	3.11952e-20	0.405667	1	0.988
APLP2	P1	1.43573e-24	4.32254e-20	0.423599	0.968	0.817
CTSD	P1	3.62617e-24	1.09173e-19	0.411636	1	0.902
VIM	P1	6.97775e-24	2.10079e-19	0.433883	0.81	0.483
KLF2	P1	1.56201e-22	4.70273e-18	0.462382	0.724	0.388
MRPL52	P1	6.89776e-22	2.07671e-17	0.407086	0.949	0.767
ADM	P1	1.81105e-21	5.45253e-17	0.465845	0.641	0.286
PLAC8	P1	2.16618e-21	6.52171e-17	0.542201	0.937	0.717
CXCL3	P1	2.1184e-14	6.37786e-10	0.631104	0.765	0.521
DUSP1	P1	2.07652e-13	6.25178e-09	0.550901	0.99	0.952
ZFP36	P1	5.38298e-11	1.62066e-06	0.411096	1	0.99
IGHG2	P2	6.63098e-72	1.99639e-67	1.03367	0.856	0.093
BMP7	P2	4.42029e-60	1.33082e-55	0.620773	0.576	0.005
TESC	P2	9.39739e-53	2.82927e-48	0.803063	0.616	0.038
TIMP1	P2	1.43933e-52	4.33341e-48	1.52146	0.88	0.29
FXYD5	P2	4.07099e-48	1.22565e-43	0.930624	0.784	0.176
CLDN2	P2	1.49985e-44	4.51558e-40	1.23737	0.768	0.171
SCD	P2	2.09306e-41	6.30157e-37	0.999342	0.728	0.145
AXIN2	P2	1.29792e-40	3.90764e-36	0.797174	0.704	0.14
NOX1	P2	1.7197e-39	5.17751e-35	0.657179	0.592	0.081
BMP4	P2	1.77765e-39	5.35199e-35	0.903993	0.68	0.133
IGHG3	P2	3.5512e-38	1.06916e-33	1.58288	0.84	0.357
CEACAM6	P2	4.84288e-36	1.45805e-31	1.13854	0.768	0.205
IGHG1	P2	8.58478e-36	2.58462e-31	1.67786	0.824	0.345
IGHG4	P2	5.53281e-35	1.66576e-30	1.48412	0.88	0.4
ELFN1-AS1	P2	2.14864e-33	6.46891e-29	0.422616	0.36	0.01
RPL22L1	P2	7.17057e-33	2.15884e-28	1.09188	0.872	0.474
PGK1	P2	8.10793e-33	2.44105e-28	1.03496	0.96	0.676
GDF15	P2	1.09409e-32	3.29399e-28	1.42435	0.92	0.533
CEMIP	P2	3.4968e-32	1.05278e-27	0.428043	0.4	0.024
AK1	P2	5.52651e-31	1.66387e-26	0.641549	0.664	0.171
SOX9	P2	1.53182e-30	4.61185e-26	0.912119	0.88	0.46
IFITM3	P2	1.64572e-30	4.95478e-26	1.05476	0.968	0.771
CYP2B6	P2	2.65537e-30	7.99453e-26	0.456478	0.48	0.06
CAPN8	P2	4.07887e-30	1.22803e-25	0.834475	0.72	0.217
KIAA0226L	P2	5.23629e-30	1.57649e-25	0.630522	0.616	0.136
EPB41L2	P2	1.37729e-29	4.1466e-25	0.896362	0.92	0.524
PTMS	P2	2.17008e-29	6.53346e-25	1.02114	0.896	0.471
EPHB4	P2	9.75206e-29	2.93605e-24	0.547326	0.624	0.15
TGFBI	P2	1.67608e-28	5.04618e-24	0.8587	0.672	0.24
DUOX2	P2	3.04099e-28	9.15551e-24	1.06603	0.448	0.052
RPL39	P2	3.38401e-28	1.01882e-23	0.72404	1	0.974
CEACAM5	P2	1.31934e-27	3.97214e-23	0.858592	0.848	0.39
EIF3B	P2	2.0418e-26	6.14725e-22	0.746687	0.864	0.417
C12orf75	P2	6.311e-26	1.90005e-21	0.69988	0.648	0.195
SLC29A1	P2	7.46712e-26	2.24812e-21	0.432014	0.48	0.09
PLA2G16	P2	1.38234e-25	4.16183e-21	0.689481	0.696	0.248
TRABD2A	P2	1.4304e-25	4.3065e-21	0.721336	0.712	0.257
TLE2	P2	1.97652e-25	5.95071e-21	0.475357	0.544	0.119
SLC2A1	P2	3.95349e-25	1.19028e-20	1.06584	0.744	0.312
UTP14A	P2	4.64347e-25	1.39801e-20	0.599887	0.64	0.195
LRCH1	P2	1.04238e-24	3.13831e-20	0.450224	0.584	0.145
C4orf48	P2	1.26479e-24	3.80791e-20	0.790554	0.928	0.562
SLC38A5	P2	2.36906e-24	7.13253e-20	0.5086	0.584	0.157
SERPINE2	P2	2.65257e-24	7.98609e-20	0.453077	0.44	0.076
SNRPB	P2	2.18615e-23	6.58185e-19	0.702851	0.928	0.631
CA9	P2	3.22526e-23	9.71028e-19	0.628911	0.648	0.202
RPS4X	P2	3.96459e-23	1.19362e-18	0.633247	1	0.974
EIF2S3	P2	4.80084e-23	1.44539e-18	0.645184	0.864	0.498
FERMT1	P2	4.94107e-23	1.48761e-18	0.705956	0.784	0.331
KLHL23	P2	6.13387e-23	1.84672e-18	0.54196	0.656	0.2
MXRA5	P2	6.9346e-23	2.0878e-18	0.439058	0.328	0.031
RBM3	P2	1.03124e-22	3.10477e-18	0.739533	0.92	0.686
LCN15	P2	1.49953e-22	4.51463e-18	0.409769	0.264	0.012
ZFAS1	P2	1.52343e-22	4.58659e-18	0.695745	0.96	0.833
DUSP18	P2	1.84924e-22	5.56751e-18	0.441406	0.512	0.112
VKORC1L1	P2	4.47275e-22	1.34661e-17	0.447552	0.592	0.167
MLEC	P2	4.92453e-22	1.48263e-17	0.784092	0.92	0.636
ASCL2	P2	5.78017e-22	1.74024e-17	0.52326	0.64	0.219
S100A11	P2	1.61498e-21	4.86222e-17	0.776356	0.968	0.9
CEL	P2	1.68794e-21	5.08189e-17	0.575325	0.648	0.229
SNHG25	P2	1.9049e-21	5.73508e-17	0.81396	0.96	0.81
DKC1	P2	2.73232e-21	8.22618e-17	0.70942	0.792	0.41
DIAPH2	P2	4.35555e-21	1.31133e-16	0.647735	0.672	0.248
IRAK1	P2	4.77061e-21	1.43629e-16	0.647448	0.712	0.314
GPCPD1	P2	5.30999e-21	1.59868e-16	0.547424	0.808	0.379
RP11-357H14.17	P2	7.63801e-21	2.29957e-16	0.691578	0.768	0.295
RBBP7	P2	1.14333e-20	3.44223e-16	0.606342	0.864	0.498
GGH	P2	1.32136e-20	3.97822e-16	0.514806	0.552	0.162
NHS	P2	2.64953e-20	7.97695e-16	0.426102	0.424	0.088
EPB41L1	P2	3.13151e-20	9.42805e-16	0.437344	0.472	0.112
BST2	P2	3.62568e-20	1.09158e-15	0.480139	0.672	0.302
SPATA13	P2	4.38553e-20	1.32035e-15	0.480753	0.776	0.362
RPL23	P2	5.2198e-20	1.57152e-15	0.53695	1	0.952
CYBA	P2	6.53945e-20	1.96883e-15	0.859874	0.896	0.681
CXCL8	P2	7.74135e-20	2.33069e-15	0.824495	0.896	0.552
RPLP0	P2	1.4193e-19	4.27309e-15	0.558693	1	0.979
BHLHE40	P2	3.43947e-19	1.03552e-14	0.722218	0.792	0.455
RNF43	P2	5.18648e-19	1.56149e-14	0.560992	0.768	0.343
GTF2F2	P2	5.69278e-19	1.71392e-14	0.476966	0.648	0.267
HSP90B1	P2	6.02179e-19	1.81298e-14	0.558602	0.976	0.938
IER3	P2	6.54006e-19	1.96902e-14	0.774702	0.816	0.46
RPS21	P2	8.48642e-19	2.55501e-14	0.49459	1	0.99
NQO1	P2	1.1524e-18	3.46953e-14	0.547289	0.736	0.36
HUWE1	P2	1.42008e-18	4.27544e-14	0.471295	0.864	0.476
SLC25A6	P2	2.43565e-18	7.333e-14	0.540476	0.968	0.94
RNF145	P2	2.49437e-18	7.50981e-14	0.611063	0.704	0.317
FAM60A	P2	3.12887e-18	9.4201e-14	0.469232	0.784	0.395
PDIA4	P2	4.03654e-18	1.21528e-13	0.58432	0.808	0.55
PKM	P2	4.77882e-18	1.43876e-13	0.694688	0.928	0.731
SPTBN1	P2	5.20849e-18	1.56812e-13	0.564893	0.936	0.693
C7orf50	P2	5.83767e-18	1.75755e-13	0.56082	0.656	0.281
ERO1A	P2	6.83701e-18	2.05842e-13	0.607381	0.68	0.293
MSI2	P2	7.13968e-18	2.14954e-13	0.465451	0.664	0.293
CCND1	P2	7.45098e-18	2.24327e-13	0.505178	0.68	0.298
CETN2	P2	7.79284e-18	2.34619e-13	0.424671	0.64	0.257
TKT	P2	8.0041e-18	2.40979e-13	0.552265	0.896	0.526
RPL26	P2	9.46425e-18	2.8494e-13	0.501746	0.96	0.914
RCN1	P2	9.87317e-18	2.97252e-13	0.488205	0.664	0.295
MRPL42	P2	1.05967e-17	3.19035e-13	0.485095	0.744	0.369
NAA10	P2	1.11053e-17	3.34348e-13	0.673565	0.72	0.395
NONO	P2	1.15922e-17	3.49008e-13	0.608748	0.856	0.631
IGHGP	P2	1.3844e-17	4.16802e-13	0.579548	0.368	0.079
PRKDC	P2	1.72748e-17	5.20092e-13	0.660687	0.8	0.464
IFITM1	P2	1.88215e-17	5.6666e-13	0.565417	0.688	0.321
PLP2	P2	2.29515e-17	6.91001e-13	0.653892	0.856	0.607
RPL6	P2	2.49046e-17	7.49803e-13	0.55971	0.992	0.912
HILPDA	P2	2.88598e-17	8.68882e-13	0.721611	0.512	0.162
AKAP11	P2	3.55484e-17	1.07026e-12	0.446884	0.616	0.219
THOC2	P2	3.62964e-17	1.09278e-12	0.534747	0.96	0.7
CTTNBP2	P2	3.91315e-17	1.17813e-12	0.54628	0.352	0.071
EFNB1	P2	3.93282e-17	1.18405e-12	0.415208	0.64	0.257
GPRC5A	P2	5.50877e-17	1.65853e-12	0.64994	0.864	0.555
DUSP4	P2	6.95854e-17	2.09501e-12	0.409396	0.608	0.26
SUGT1	P2	7.68656e-17	2.31419e-12	0.439387	0.824	0.483
ST6GALNAC2	P2	8.13043e-17	2.44783e-12	0.574074	0.72	0.405
SSR4	P2	8.23116e-17	2.47815e-12	0.475078	0.976	0.924
SCML1	P2	8.49734e-17	2.55829e-12	0.510132	0.712	0.307
BCAP31	P2	1.03227e-16	3.10786e-12	0.557714	0.84	0.526
TCEAL4	P2	1.10879e-16	3.33823e-12	0.476512	0.728	0.367
GPX2	P2	1.20737e-16	3.63504e-12	0.634923	0.944	0.76
USP9X	P2	1.64473e-16	4.95179e-12	0.443262	0.88	0.536
CD24	P2	2.40623e-16	7.24443e-12	0.723393	0.688	0.355
ENAH	P2	2.44968e-16	7.37526e-12	0.469444	0.648	0.264
NCL	P2	2.93955e-16	8.85011e-12	0.568663	0.992	0.874
CXCL2	P2	3.95811e-16	1.19167e-11	0.651215	0.816	0.521
CDC42EP1	P2	4.02611e-16	1.21214e-11	0.542361	0.744	0.367
HSP90AB1	P2	4.37452e-16	1.31704e-11	0.447003	1	0.95
OGT	P2	5.47903e-16	1.64957e-11	0.526655	0.888	0.581
CDC16	P2	5.83388e-16	1.75641e-11	0.434156	0.672	0.286
CAPG	P2	5.96926e-16	1.79716e-11	0.443874	0.688	0.317
NAP1L1	P2	5.98698e-16	1.8025e-11	0.662484	0.816	0.533
SLC12A2	P2	6.26012e-16	1.88473e-11	0.567277	0.944	0.774
ITGA2	P2	6.54071e-16	1.96921e-11	0.41316	0.752	0.379
TXNIP	P2	7.35597e-16	2.21466e-11	0.722491	0.872	0.633
NENF	P2	8.54181e-16	2.57168e-11	0.487959	0.656	0.305
NCOR2	P2	9.79209e-16	2.9481e-11	0.457445	0.68	0.3
BZW2	P2	1.04799e-15	3.15519e-11	0.42929	0.744	0.398
MID1	P2	1.14117e-15	3.43571e-11	0.421521	0.584	0.238
ATP6V1F	P2	1.22671e-15	3.69327e-11	0.408271	0.808	0.452
ATP6AP1	P2	1.41868e-15	4.27122e-11	0.508167	0.72	0.393
PUM3	P2	1.50937e-15	4.54425e-11	0.540877	0.824	0.462
SEPT7	P2	1.5494e-15	4.66479e-11	0.510215	0.872	0.533
LYAR	P2	1.66733e-15	5.01984e-11	0.458565	0.584	0.226
RB1	P2	1.81172e-15	5.45454e-11	0.498206	0.608	0.252
CCT6A	P2	1.86015e-15	5.60037e-11	0.556168	0.808	0.519
ESF1	P2	2.05733e-15	6.19402e-11	0.487587	0.768	0.379
PLOD3	P2	2.26319e-15	6.81379e-11	0.411162	0.648	0.286
RPL7L1	P2	2.29266e-15	6.90252e-11	0.412141	0.784	0.412
LCN2	P2	2.46399e-15	7.41832e-11	1.00056	0.832	0.514
ZMAT3	P2	2.47016e-15	7.43691e-11	0.430181	0.408	0.11
RPSA	P2	2.57284e-15	7.74604e-11	0.546564	0.976	0.857
ATP6AP2	P2	4.10159e-15	1.23487e-10	0.411662	0.704	0.357
SMS	P2	4.13996e-15	1.24642e-10	0.493027	0.792	0.505
CD81	P2	4.94992e-15	1.49027e-10	0.493643	0.76	0.502
MET	P2	6.07329e-15	1.82849e-10	0.432692	0.648	0.295
GALNT6	P2	9.69834e-15	2.91988e-10	0.439489	0.688	0.333
S100A4	P2	9.81214e-15	2.95414e-10	0.660068	0.672	0.343
MSMO1	P2	1.05671e-14	3.18142e-10	0.479459	0.64	0.29
SDC1	P2	1.11613e-14	3.36033e-10	0.424962	0.808	0.533
CENPJ	P2	1.34233e-14	4.04136e-10	0.57624	0.576	0.224
SQLE	P2	1.35722e-14	4.08618e-10	0.59405	0.672	0.317
KCNQ1	P2	1.37614e-14	4.14314e-10	0.497035	0.744	0.393
OLFM4	P2	1.63055e-14	4.9091e-10	0.686474	0.976	0.917
RPS5	P2	2.16613e-14	6.52157e-10	0.440375	0.992	0.967
RFC3	P2	3.38945e-14	1.02046e-09	0.420031	0.504	0.169
STAG2	P2	3.9834e-14	1.19928e-09	0.45651	0.808	0.505
GNB2L1	P2	4.06579e-14	1.22409e-09	0.4141	0.976	0.967
LARS	P2	4.4126e-14	1.3285e-09	0.541044	0.832	0.493
XIAP	P2	4.58026e-14	1.37898e-09	0.423788	0.784	0.44
SOX4	P2	5.32255e-14	1.60246e-09	0.713461	0.96	0.776
ATRX	P2	6.15272e-14	1.8524e-09	0.557841	0.936	0.652
PHLDA1	P2	8.00902e-14	2.41127e-09	0.442576	0.568	0.281
PHF14	P2	9.32408e-14	2.8072e-09	0.405738	0.808	0.455
DNAJC15	P2	9.42241e-14	2.83681e-09	0.500706	0.904	0.695
LRPPRC	P2	1.00372e-13	3.02189e-09	0.444135	0.792	0.417
ZDHHC9	P2	1.5348e-13	4.62082e-09	0.412727	0.696	0.386
YWHAQ	P2	1.67198e-13	5.03384e-09	0.461929	0.816	0.529
PERP	P2	1.74137e-13	5.24275e-09	0.546557	0.88	0.736
AHCY	P2	1.76615e-13	5.31735e-09	0.45392	0.8	0.517
PHLDA2	P2	1.82947e-13	5.50797e-09	0.648291	0.944	0.798
APOA1BP	P2	1.91039e-13	5.7516e-09	0.411076	0.688	0.357
POMP	P2	2.62002e-13	7.8881e-09	0.548578	0.904	0.738
RPL28	P2	3.00598e-13	9.05011e-09	0.44888	1	0.998
SLC11A2	P2	3.11005e-13	9.36344e-09	0.591401	0.568	0.226
PMEPA1	P2	5.59055e-13	1.68315e-08	0.529899	0.528	0.219
NOP56	P2	6.90358e-13	2.07846e-08	0.542296	0.904	0.65
GRINA	P2	6.98008e-13	2.10149e-08	0.484098	0.792	0.536
MDH2	P2	9.06065e-13	2.72789e-08	0.458129	0.928	0.719
MUC1	P2	9.19928e-13	2.76963e-08	0.46685	0.576	0.26
PRDX4	P2	9.52616e-13	2.86804e-08	0.523736	0.712	0.445
TMEM123	P2	1.13181e-12	3.40753e-08	0.471562	0.744	0.512
MACC1	P2	1.48188e-12	4.46148e-08	0.450002	0.848	0.56
CSNK2A1	P2	1.50654e-12	4.53575e-08	0.417399	0.728	0.433
ZC3H13	P2	1.51373e-12	4.5574e-08	0.434399	0.848	0.536
C19orf48	P2	1.64701e-12	4.95864e-08	0.432385	0.76	0.44
GOLM1	P2	1.6517e-12	4.97277e-08	0.487641	0.76	0.481
ILF3	P2	1.66529e-12	5.0137e-08	0.437977	0.936	0.695
POLD2	P2	1.76269e-12	5.30693e-08	0.410538	0.688	0.379
FKBP1A	P2	1.79803e-12	5.41331e-08	0.45726	0.776	0.538
KIF5B	P2	1.81618e-12	5.46797e-08	0.467835	0.912	0.719
ZFP36L1	P2	2.11444e-12	6.36595e-08	0.461526	0.936	0.695
LAMC2	P2	2.16237e-12	6.51024e-08	0.511288	0.632	0.314
METAP2	P2	2.28628e-12	6.8833e-08	0.406856	0.896	0.645
CXCL3	P2	2.53906e-12	7.64436e-08	0.654672	0.784	0.521
TMSB4X	P2	3.05543e-12	9.199e-08	0.410657	1	0.993
CCDC53	P2	3.62556e-12	1.09155e-07	0.41708	0.624	0.333
FAT1	P2	3.99028e-12	1.20135e-07	0.439771	0.792	0.51
STAU1	P2	4.39942e-12	1.32453e-07	0.414544	0.8	0.507
PPM1G	P2	5.24147e-12	1.57805e-07	0.455754	0.792	0.517
DHCR24	P2	6.20006e-12	1.86665e-07	0.427379	0.584	0.29
PPIA	P2	7.47832e-12	2.2515e-07	0.507589	0.984	0.936
INSIG1	P2	8.1343e-12	2.44899e-07	0.452505	0.8	0.54
RBCK1	P2	9.07988e-12	2.73368e-07	0.474545	0.816	0.576
MYH9	P2	9.26242e-12	2.78864e-07	0.418326	0.92	0.702
HSD17B10	P2	1.03727e-11	3.1229e-07	0.47816	0.632	0.345
APOL1	P2	1.04601e-11	3.14922e-07	0.602225	0.584	0.26
RPL4	P2	1.36662e-11	4.11449e-07	0.454824	0.992	0.893
ERICH1	P2	1.72145e-11	5.18277e-07	0.488851	0.784	0.448
SYNGR2	P2	1.78031e-11	5.35998e-07	0.461311	0.856	0.702
RPS2	P2	1.92571e-11	5.79772e-07	0.439443	0.992	0.969
RBM28	P2	2.24002e-11	6.74401e-07	0.407356	0.664	0.369
SPRY1	P2	2.26375e-11	6.81547e-07	0.466505	0.552	0.257
PSMA7	P2	2.33256e-11	7.02262e-07	0.456915	0.952	0.8
SNRPF	P2	2.39642e-11	7.21491e-07	0.553155	0.848	0.617
TUBB	P2	2.42796e-11	7.30986e-07	0.414587	0.816	0.571
CCT2	P2	3.31569e-11	9.98255e-07	0.436278	0.72	0.431
NPM1	P2	3.78613e-11	1.13989e-06	0.46117	0.944	0.819
DSTN	P2	5.55955e-11	1.67382e-06	0.408977	0.944	0.867
C9orf16	P2	6.61966e-11	1.99298e-06	0.419629	0.768	0.533
SMC1A	P2	1.09317e-10	3.29122e-06	0.419515	0.712	0.431
AREG	P2	1.15573e-10	3.47956e-06	0.495683	0.936	0.738
RSL1D1	P2	1.29093e-10	3.8866e-06	0.416248	0.872	0.671
CCL20	P2	1.29131e-10	3.88776e-06	0.636596	0.712	0.49
RHEB	P2	1.40845e-10	4.24043e-06	0.412376	0.672	0.421
WDR43	P2	1.47516e-10	4.44125e-06	0.430335	0.832	0.574
STRAP	P2	1.70365e-10	5.12917e-06	0.514164	0.664	0.431
SDC4	P2	1.92809e-10	5.80491e-06	0.440382	0.832	0.586
CTSB	P2	1.95814e-10	5.89536e-06	0.41083	0.936	0.814
RNMT	P2	2.68325e-10	8.07847e-06	0.465629	0.68	0.364
SSBP1	P2	3.00918e-10	9.05974e-06	0.451321	0.832	0.576
NME1	P2	3.26709e-10	9.83622e-06	0.532177	0.656	0.436
ATHL1	P2	3.33636e-10	1.00448e-05	0.458606	0.736	0.424
TMEM97	P2	3.59709e-10	1.08298e-05	0.427861	0.464	0.198
FDFT1	P2	6.36689e-10	1.91688e-05	0.4376	0.72	0.493
CD63	P2	6.92e-10	2.0834e-05	0.43923	0.944	0.857
PA2G4	P2	1.04453e-09	3.14476e-05	0.452965	0.744	0.526
BAIAP2L1	P2	1.20157e-09	3.61755e-05	0.498755	0.792	0.519
UXT	P2	2.1802e-09	6.56391e-05	0.412633	0.808	0.636
GRIPAP1	P2	3.33868e-09	0.000100518	0.416375	0.616	0.338
SHTN1	P2	4.62413e-09	0.000139219	0.410491	0.8	0.481
CSTB	P2	6.23411e-09	0.00018769	0.410324	0.888	0.726
TINAGL1	P2	6.68698e-09	0.000201325	0.432729	0.512	0.269
ARGLU1	P2	8.6194e-09	0.000259504	0.663437	0.992	0.938
RAN	P2	9.62087e-09	0.000289656	0.494049	0.816	0.695
ALDOA	P2	1.07368e-08	0.000323253	0.407693	0.992	0.981
EIF3E	P2	1.08051e-08	0.000325308	0.406761	0.76	0.588
MYO6	P2	1.33898e-08	0.000403126	0.443489	0.96	0.79
CXCL1	P2	2.91964e-08	0.000879016	0.429314	0.552	0.321
COMMD6	P2	3.56455e-08	0.00107318	0.45147	0.848	0.764
PDZK1IP1	P2	3.79635e-08	0.00114297	0.44862	0.664	0.419
RPS7	P2	5.62417e-08	0.00169327	0.410718	0.968	0.931
LGALS1	P2	7.88493e-08	0.00237392	0.413042	0.68	0.431
PPDPF	P2	1.99945e-07	0.00601974	0.449616	0.896	0.724
SLK	P2	3.1285e-07	0.00941897	0.412935	0.704	0.481
CD24	P3	6.10768e-134	1.83884e-129	1.60284	0.988	0.355
S100P	P3	1.03176e-126	3.10632e-122	1.70015	0.969	0.248
IFITM2	P3	9.65073e-116	2.90555e-111	1.15521	0.972	0.369
IFITM1	P3	9.59798e-115	2.88966e-110	1.30302	0.943	0.321
MUC1	P3	1.12976e-114	3.40136e-110	1.28682	0.949	0.26
IFITM3	P3	1.36055e-113	4.0962e-109	1.21979	0.998	0.771
CEACAM5	P3	4.77784e-110	1.43847e-105	1.34089	0.984	0.39
MMP1	P3	1.88298e-109	5.66909e-105	0.872858	0.798	0.026
CCL20	P3	2.56907e-108	7.73471e-104	1.77378	0.974	0.49
SCD	P3	2.41751e-106	7.27839e-102	1.27798	0.892	0.145
CA9	P3	3.04247e-106	9.15998e-102	1.01306	0.921	0.202
TM4SF1	P3	9.34805e-102	2.81442e-97	1.13829	0.929	0.298
PHLDA1	P3	5.6821e-101	1.71071e-96	0.765592	0.923	0.281
AC005550.3	P3	1.22659e-100	3.6929e-96	0.660776	0.819	0.069
SLC2A1	P3	1.95772e-100	5.89412e-96	1.02818	0.939	0.312
LCN2	P3	2.63463e-99	7.93207e-95	1.45498	0.98	0.514
EPB41L2	P3	2.5743e-97	7.75043e-93	1.05613	0.982	0.524
CLDN1	P3	3.84245e-97	1.15685e-92	0.661771	0.786	0.074
TM4SF4	P3	4.22903e-97	1.27323e-92	1.08638	0.984	0.357
RPL4	P3	2.17184e-96	6.53874e-92	0.871142	1	0.893
CEACAM6	P3	2.60626e-96	7.84665e-92	1.27557	0.912	0.205
HSPA1B	P3	5.41615e-96	1.63064e-91	1.04917	0.994	0.75
ZFAS1	P3	1.17251e-95	3.53007e-91	0.89307	0.994	0.833
NAP1L1	P3	2.21229e-95	6.66053e-91	0.979687	0.986	0.533
RPS4X	P3	7.25556e-95	2.18443e-90	0.782972	1	0.974
SLPI	P3	2.83444e-94	8.53366e-90	0.912494	0.762	0.057
PROCR	P3	3.10866e-94	9.35925e-90	0.613512	0.796	0.102
ZFAND2A	P3	1.19146e-92	3.58713e-88	1.20344	0.982	0.4
PDZK1IP1	P3	2.04629e-92	6.16077e-88	1.12277	0.963	0.419
DNAJB1	P3	2.22332e-92	6.69374e-88	1.06236	0.998	0.798
GPRC5A	P3	2.7048e-92	8.14333e-88	1.16102	0.982	0.555
NPM1	P3	3.31697e-92	9.9864e-88	0.903317	1	0.819
CEMIP	P3	5.56364e-91	1.67505e-86	0.545941	0.703	0.024
TSPAN8	P3	1.45746e-90	4.38798e-86	0.951106	0.996	0.912
CFD	P3	3.8529e-90	1.15999e-85	1.05277	0.876	0.238
EIF3E	P3	3.07899e-88	9.26992e-84	0.852431	0.986	0.588
SERPINE2	P3	3.13442e-87	9.43681e-83	0.727137	0.731	0.076
XIST	P3	9.22071e-87	2.77608e-82	0.708054	0.906	0.179
MRPL18	P3	1.86548e-86	5.61639e-82	0.98405	0.978	0.493
CTSE	P3	2.49965e-86	7.5257e-82	0.856102	0.843	0.14
HSPA8	P3	1.71379e-85	5.15971e-81	0.852912	0.998	0.895
CTD-2147F2.1	P3	2.62696e-85	7.909e-81	0.460061	0.646	0.007
BAG3	P3	7.12579e-85	2.14536e-80	0.748058	0.953	0.298
NQO1	P3	7.15657e-85	2.15463e-80	0.803362	0.941	0.36
PTGES3	P3	1.0037e-84	3.02185e-80	0.831821	0.996	0.736
HSPH1	P3	1.76018e-84	5.29939e-80	0.980695	0.988	0.564
CCND1	P3	1.19357e-83	3.59347e-79	0.689759	0.939	0.298
ONECUT3	P3	4.4491e-83	1.33949e-78	0.529524	0.648	0.014
HSPD1	P3	1.51001e-82	4.54618e-78	0.855259	0.998	0.829
IL33	P3	2.82657e-82	8.50996e-78	0.533116	0.648	0.017
BIK	P3	5.08437e-82	1.53075e-77	0.633794	0.902	0.26
CAPN8	P3	1.31274e-81	3.95225e-77	0.543766	0.878	0.217
RGS16	P3	7.06297e-81	2.12645e-76	0.838389	0.819	0.164
SOX9	P3	2.14924e-80	6.47072e-76	0.860585	0.959	0.46
CNN2	P3	5.43298e-80	1.63571e-75	0.641117	0.916	0.35
S100A11	P3	5.6958e-80	1.71483e-75	0.80246	1	0.9
TNS4	P3	1.51105e-79	4.54931e-75	0.468095	0.66	0.04
HSP90AB1	P3	3.73414e-79	1.12424e-74	0.714	1	0.95
CD320	P3	3.05267e-78	9.19067e-74	0.616776	0.843	0.224
TNK2	P3	3.89659e-78	1.17315e-73	0.412323	0.701	0.074
BMP4	P3	4.14025e-78	1.2465e-73	0.508464	0.782	0.133
ENO1	P3	1.17175e-77	3.52779e-73	0.734051	0.998	0.867
TRAF5	P3	1.84433e-77	5.55272e-73	0.540706	0.823	0.183
FIBCD1	P3	2.64773e-77	7.97153e-73	0.417631	0.635	0.026
AK1	P3	3.21912e-77	9.69181e-73	0.540573	0.8	0.171
FHL2	P3	4.23591e-77	1.27531e-72	0.789109	0.976	0.507
CACYBP	P3	5.67185e-77	1.70763e-72	0.856459	0.961	0.467
HSP90AA1	P3	5.9455e-77	1.79001e-72	0.744973	1	0.974
RPL5	P3	1.08168e-76	3.2566e-72	0.687223	1	0.967
EEF1A1	P3	5.81233e-76	1.74992e-71	0.613942	1	0.979
CFAP97	P3	1.13539e-75	3.41831e-71	0.515381	0.855	0.243
HSPA1A	P3	4.17269e-75	1.25627e-70	0.881576	0.998	0.748
GDF15	P3	4.31183e-75	1.29816e-70	1.00387	0.969	0.533
ADRA2A	P3	8.40929e-75	2.53178e-70	0.575801	0.786	0.138
ANKRD22	P3	1.17219e-74	3.5291e-70	0.538025	0.792	0.179
HACD3	P3	1.60325e-73	4.8269e-69	0.695268	0.892	0.329
KIF5B	P3	1.70924e-73	5.14602e-69	0.712986	0.988	0.719
GLO1	P3	2.00453e-73	6.03504e-69	0.69614	0.945	0.476
LRRC75A	P3	2.44403e-73	7.35823e-69	0.693062	0.996	0.886
EIF1AX	P3	2.47369e-73	7.44754e-69	0.660132	0.971	0.545
IRS2	P3	8.9247e-73	2.68696e-68	0.559867	0.855	0.248
HMGCS1	P3	1.80035e-72	5.42033e-68	0.849182	0.892	0.317
FAM84B	P3	4.86825e-72	1.46569e-67	0.465726	0.786	0.157
ATHL1	P3	5.22687e-72	1.57365e-67	0.75143	0.953	0.424
ARHGAP4	P3	8.79454e-72	2.64777e-67	0.423438	0.717	0.121
FAM60A	P3	1.01684e-71	3.0614e-67	0.619898	0.953	0.395
RPL27	P3	1.03483e-71	3.11555e-67	0.574173	1	0.955
DUSP6	P3	4.92178e-71	1.4818e-66	0.614322	0.821	0.231
SULT1C2	P3	5.48315e-71	1.65081e-66	0.603526	0.821	0.198
TCP1	P3	6.05766e-71	1.82378e-66	0.688797	0.945	0.464
RBM3	P3	9.45698e-71	2.84721e-66	0.694439	0.988	0.686
RPL7	P3	1.37942e-70	4.15303e-66	0.657156	0.998	0.979
LY6E	P3	5.44797e-70	1.64022e-65	0.590428	0.876	0.34
RSL24D1	P3	7.64162e-70	2.30066e-65	0.583377	0.949	0.424
RPS7	P3	1.52642e-69	4.5956e-65	0.640311	0.996	0.931
ADM	P3	2.51835e-69	7.58199e-65	0.87091	0.866	0.286
ST6GALNAC2	P3	3.37928e-69	1.0174e-64	0.576575	0.925	0.405
NSMF	P3	3.69774e-69	1.11328e-64	0.644922	0.849	0.257
TMEM123	P3	5.60766e-69	1.6883e-64	0.673398	0.943	0.512
CCT6A	P3	1.84236e-68	5.54679e-64	0.674609	0.967	0.519
RPL39	P3	2.6876e-68	8.09156e-64	0.587685	1	0.974
CDC42EP1	P3	3.28412e-68	9.88751e-64	0.592869	0.91	0.367
PGK1	P3	5.78488e-68	1.74165e-63	0.851356	0.98	0.676
TFRC	P3	6.76619e-68	2.0371e-63	0.698548	0.978	0.617
RPSA	P3	8.42899e-68	2.53772e-63	0.679304	0.998	0.857
DUSP4	P3	3.37986e-67	1.01757e-62	0.491525	0.796	0.26
SPTBN1	P3	3.85504e-67	1.16064e-62	0.693202	0.994	0.693
CKS2	P3	5.85321e-67	1.76223e-62	0.838529	0.988	0.721
FAM84A	P3	1.06368e-66	3.20241e-62	0.676771	0.957	0.495
CXXC5	P3	1.42493e-66	4.29005e-62	0.471487	0.806	0.198
STIP1	P3	1.8383e-66	5.53457e-62	0.585908	0.925	0.407
ABHD2	P3	2.19193e-66	6.59924e-62	0.671706	0.959	0.519
DNAJA1	P3	2.20323e-66	6.63326e-62	0.78954	0.998	0.85
CD59	P3	7.42159e-66	2.23442e-61	0.671925	0.859	0.307
CKMT2	P3	8.97009e-66	2.70063e-61	0.418751	0.611	0.064
FASN	P3	1.19812e-65	3.60717e-61	0.478481	0.815	0.217
SLC12A2	P3	1.20964e-65	3.64188e-61	0.886863	0.994	0.774
SHMT2	P3	1.27443e-65	3.83693e-61	0.526797	0.823	0.26
ERO1A	P3	1.82461e-65	5.49335e-61	0.852055	0.868	0.293
CCT4	P3	2.2452e-65	6.75962e-61	0.559872	0.886	0.338
RPS23	P3	2.37921e-65	7.16309e-61	0.594132	0.998	0.955
PSMD1	P3	3.10352e-65	9.34377e-61	0.637142	0.957	0.469
NOX1	P3	3.91832e-65	1.17969e-60	0.564183	0.631	0.081
RPL23	P3	4.47939e-65	1.34861e-60	0.587497	1	0.952
PERP	P3	5.03384e-65	1.51554e-60	0.730214	0.986	0.736
CTD-2319I12.2	P3	1.83953e-64	5.53827e-60	0.693748	0.55	0.021
TMEM97	P3	2.57841e-64	7.76281e-60	0.554073	0.79	0.198
HSPE1	P3	2.95986e-64	8.91125e-60	0.688701	0.996	0.852
NME4	P3	4.25597e-64	1.28134e-59	0.443992	0.752	0.171
CADPS	P3	4.25776e-64	1.28188e-59	0.494943	0.668	0.09
REG4	P3	1.07974e-63	3.25078e-59	0.533842	0.992	0.629
SLC25A6	P3	1.09579e-63	3.2991e-59	0.543919	0.996	0.94
BTF3	P3	4.6879e-63	1.41139e-58	0.62617	0.998	0.886
CXCL1	P3	4.84356e-63	1.45825e-58	0.923877	0.831	0.321
HIST3H2A	P3	5.083e-63	1.53034e-58	0.424866	0.758	0.179
MSMO1	P3	9.55416e-63	2.87647e-58	0.669641	0.87	0.29
ZBTB38	P3	9.73638e-63	2.93133e-58	0.657571	0.951	0.502
SERPINH1	P3	1.62638e-62	4.89653e-58	0.648486	0.872	0.312
NUDC	P3	2.50084e-62	7.52929e-58	0.657006	0.965	0.548
MYO1B	P3	2.84011e-62	8.55072e-58	0.48735	0.815	0.276
SPRY1	P3	3.10868e-62	9.35931e-58	0.583478	0.811	0.257
CCT2	P3	4.00604e-62	1.2061e-57	0.591467	0.951	0.431
GOLM1	P3	4.80217e-62	1.44579e-57	0.636893	0.953	0.481
LRPPRC	P3	5.69678e-62	1.71513e-57	0.583942	0.947	0.417
TACSTD2	P3	7.95344e-62	2.39454e-57	0.746922	0.701	0.16
CDC42EP2	P3	1.33833e-61	4.02932e-57	0.45056	0.725	0.157
RAN	P3	1.44672e-61	4.35564e-57	0.699363	0.98	0.695
TNFRSF12A	P3	2.24969e-61	6.77313e-57	0.66905	0.943	0.488
DNAJB4	P3	2.40713e-61	7.24715e-57	0.60529	0.872	0.286
C1QBP	P3	3.43421e-61	1.03394e-56	0.679874	0.959	0.493
HMGA1	P3	3.66679e-61	1.10396e-56	0.642436	0.996	0.805
MYC	P3	4.73406e-61	1.42528e-56	0.638391	0.914	0.393
EIF3D	P3	4.78913e-61	1.44186e-56	0.58848	0.972	0.595
GJB3	P3	5.00281e-61	1.5062e-56	0.445903	0.593	0.069
DSG2	P3	6.64886e-61	2.00177e-56	0.692776	0.988	0.698
PDZD8	P3	8.96309e-61	2.69852e-56	0.478136	0.849	0.279
KLHL23	P3	1.07937e-60	3.24965e-56	0.520237	0.792	0.2
PAFAH1B3	P3	1.13905e-60	3.42933e-56	0.444429	0.8	0.207
HSPA6	P3	1.85779e-60	5.59324e-56	0.623825	0.756	0.16
CHORDC1	P3	2.48753e-60	7.4892e-56	0.589755	0.929	0.424
NOS2	P3	4.68276e-60	1.40984e-55	0.483541	0.678	0.124
RPL26	P3	4.92579e-60	1.48301e-55	0.573892	0.996	0.914
PPP1R14B	P3	5.36088e-60	1.614e-55	0.532147	0.888	0.364
RPL23A	P3	6.64047e-60	1.99925e-55	0.533664	1	0.967
VDAC1	P3	1.08652e-59	3.27117e-55	0.617536	0.99	0.757
HSPB1	P3	1.23758e-59	3.72599e-55	0.816407	0.99	0.664
RPS6	P3	1.78511e-59	5.37442e-55	0.565644	1	0.99
SLC5A3	P3	2.24741e-59	6.76627e-55	0.671209	0.906	0.367
RPS15A	P3	2.33508e-59	7.03022e-55	0.533534	0.998	0.933
RHOB	P3	3.32381e-59	1.0007e-54	0.686508	0.982	0.693
MBIP	P3	4.54775e-59	1.36919e-54	0.424329	0.711	0.152
SPCS1	P3	4.6976e-59	1.41431e-54	0.683708	0.972	0.621
TMED10	P3	6.53455e-59	1.96736e-54	0.571286	0.947	0.498
CAPN1	P3	6.76441e-59	2.03656e-54	0.631196	0.961	0.581
STK39	P3	8.97727e-59	2.70279e-54	0.427338	0.794	0.238
EPB41L4A-AS1	P3	3.76775e-58	1.13436e-53	0.487037	0.878	0.317
NACA	P3	4.91165e-58	1.47875e-53	0.557482	1	0.924
FLNA	P3	8.61441e-58	2.59354e-53	0.482876	0.741	0.219
PHLDA2	P3	9.23778e-58	2.78122e-53	0.78759	0.988	0.798
EEF1B2	P3	1.30505e-57	3.92913e-53	0.533684	1	0.964
RCN1	P3	2.74521e-57	8.26502e-53	0.448336	0.843	0.295
PFDN4	P3	3.48186e-57	1.04828e-52	0.419473	0.91	0.348
TRABD2A	P3	4.58741e-57	1.38113e-52	0.444071	0.823	0.257
GNB2L1	P3	6.95683e-57	2.09449e-52	0.518242	0.998	0.967
CD46	P3	9.13404e-57	2.74998e-52	0.639294	0.978	0.676
TMEM147	P3	9.86584e-57	2.97031e-52	0.510499	0.898	0.381
IER3	P3	1.18312e-56	3.56203e-52	0.644062	0.935	0.46
HSPA4	P3	1.58602e-56	4.77503e-52	0.475114	0.914	0.417
TOMM20	P3	1.77427e-56	5.34179e-52	0.558876	0.965	0.567
GAS5-AS1	P3	2.38154e-56	7.17011e-52	0.565429	0.976	0.731
TRMT112	P3	4.11818e-56	1.23986e-51	0.576782	0.937	0.498
EIF4B	P3	4.56094e-56	1.37316e-51	0.547147	0.955	0.55
TNFSF15	P3	6.34407e-56	1.91001e-51	0.643014	0.709	0.155
CLDN2	P3	1.35809e-55	4.08881e-51	0.549435	0.697	0.171
HSD17B12	P3	1.50778e-55	4.53948e-51	0.517073	0.927	0.486
AC013461.1	P3	1.6643e-55	5.01072e-51	0.466597	0.845	0.298
PKM	P3	2.8707e-55	8.64282e-51	0.64228	0.992	0.731
RPL22L1	P3	3.04023e-55	9.15321e-51	0.569026	0.937	0.474
PTMS	P3	1.38681e-54	4.17528e-50	0.564092	0.943	0.471
CCT8	P3	1.45853e-54	4.39119e-50	0.52849	0.898	0.424
IFNGR1	P3	1.54571e-54	4.65366e-50	0.453631	0.902	0.402
TSPO	P3	2.83515e-54	8.53578e-50	0.581251	0.992	0.805
PA2G4	P3	1.47445e-53	4.43911e-49	0.575771	0.943	0.526
KCTD12	P3	1.80815e-53	5.44381e-49	0.487925	0.662	0.155
HINT1	P3	2.6432e-53	7.95788e-49	0.575063	0.996	0.881
SLC16A1	P3	3.74695e-53	1.1281e-48	0.477917	0.849	0.348
SLC38A1	P3	3.76042e-53	1.13215e-48	0.509982	0.904	0.429
ITGB4	P3	5.58134e-53	1.68037e-48	0.591444	0.947	0.529
IMPDH2	P3	1.37249e-52	4.13217e-48	0.527817	0.972	0.56
HSPA9	P3	1.68096e-52	5.06087e-48	0.574231	0.984	0.676
MRPS35	P3	2.50248e-52	7.53422e-48	0.467493	0.935	0.417
EIF3L	P3	2.74983e-52	8.2789e-48	0.560932	0.976	0.662
PLBD1	P3	2.80959e-52	8.45882e-48	0.447483	0.843	0.336
SAMD5	P3	3.95595e-52	1.19102e-47	0.451472	0.676	0.171
FAT1	P3	5.25087e-52	1.58088e-47	0.478993	0.959	0.51
EPRS	P3	6.3303e-52	1.90586e-47	0.45065	0.927	0.448
RPS17	P3	8.1623e-52	2.45742e-47	0.511595	1	0.936
RPL9	P3	9.46901e-52	2.85083e-47	0.441232	1	0.988
AHR	P3	1.00992e-51	3.04057e-47	0.483174	0.855	0.419
OLA1	P3	1.26661e-51	3.81337e-47	0.422926	0.866	0.352
DAP3	P3	1.70286e-51	5.1268e-47	0.432454	0.876	0.4
CCT3	P3	1.8164e-51	5.46863e-47	0.559407	0.971	0.607
CDC42	P3	2.75038e-51	8.28056e-47	0.52903	0.98	0.657
EIF3H	P3	3.26223e-51	9.82161e-47	0.517471	0.972	0.64
ZYX	P3	4.48112e-51	1.34913e-46	0.414816	0.89	0.398
ITGA2	P3	5.84753e-51	1.76052e-46	0.506098	0.868	0.379
AGR2	P3	6.30456e-51	1.89812e-46	0.548013	1	0.955
RPS25	P3	9.9238e-51	2.98776e-46	0.511275	0.998	0.964
UBB	P3	1.00343e-50	3.02103e-46	0.53555	0.992	0.883
BSG	P3	1.13203e-50	3.40821e-46	0.529466	0.99	0.805
RPL22	P3	1.38502e-50	4.16987e-46	0.502499	0.996	0.867
DAD1	P3	1.66817e-50	5.02236e-46	0.59676	0.978	0.719
NIFK	P3	1.67568e-50	5.04498e-46	0.41305	0.831	0.295
DARS	P3	1.73325e-50	5.21828e-46	0.42222	0.859	0.338
CCT7	P3	1.78345e-50	5.36944e-46	0.469263	0.937	0.448
MET	P3	1.98516e-50	5.97671e-46	0.424756	0.8	0.295
RPLP0	P3	3.01798e-50	9.08623e-46	0.458978	1	0.979
SLC11A2	P3	3.05239e-50	9.18982e-46	0.496924	0.762	0.226
TSPAN1	P3	3.10928e-50	9.36112e-46	0.559041	0.976	0.56
SMAD5	P3	3.61099e-50	1.08716e-45	0.41114	0.835	0.319
RPS16	P3	4.09501e-50	1.23288e-45	0.45294	1	0.988
HNRNPC	P3	4.24939e-50	1.27936e-45	0.549387	0.994	0.779
MARCKSL1	P3	4.81283e-50	1.449e-45	0.437521	0.961	0.519
PPA1	P3	5.38974e-50	1.62269e-45	0.55916	0.974	0.669
ALDOA	P3	1.54177e-49	4.64181e-45	0.559804	0.998	0.981
RPS5	P3	2.80284e-49	8.4385e-45	0.5076	0.998	0.967
EIF3I	P3	2.83081e-49	8.52271e-45	0.487085	0.971	0.586
RPL3	P3	3.27921e-49	9.87273e-45	0.455926	1	0.986
GLUL	P3	3.48123e-49	1.04809e-44	0.407536	0.921	0.483
GGH	P3	5.50047e-49	1.65603e-44	0.495919	0.652	0.162
CANT1	P3	5.72096e-49	1.72241e-44	0.433649	0.892	0.431
LSAMP	P3	8.90558e-49	2.6812e-44	0.529926	0.481	0.038
HNRNPA1	P3	1.02348e-48	3.08138e-44	0.509132	0.994	0.886
C19orf48	P3	1.29412e-48	3.8962e-44	0.461164	0.921	0.44
STRAP	P3	1.51876e-48	4.57253e-44	0.463331	0.894	0.431
FDFT1	P3	1.94405e-48	5.85294e-44	0.54176	0.925	0.493
VDAC2	P3	2.36294e-48	7.11409e-44	0.541744	0.978	0.736
PSMB5	P3	4.21887e-48	1.27018e-43	0.475801	0.849	0.395
RPS3A	P3	4.53084e-48	1.3641e-43	0.469366	1	0.967
RPS13	P3	6.10657e-48	1.8385e-43	0.488091	1	0.976
SUMO2	P3	7.26694e-48	2.18786e-43	0.523408	0.967	0.655
RPL6	P3	7.77107e-48	2.33964e-43	0.544673	1	0.912
RAB11A	P3	1.03406e-47	3.11324e-43	0.506136	0.959	0.614
SH3BGRL3	P3	1.2001e-47	3.61315e-43	0.581442	0.971	0.643
NOP58	P3	1.25326e-47	3.77319e-43	0.534908	0.974	0.59
NONO	P3	1.45279e-47	4.37392e-43	0.45648	0.969	0.631
S100A9	P3	1.90974e-47	5.74966e-43	0.457847	0.472	0.038
TUBB	P3	3.33548e-47	1.00421e-42	0.508936	0.953	0.571
APEX1	P3	3.80702e-47	1.14618e-42	0.441266	0.904	0.412
PRMT1	P3	3.83743e-47	1.15533e-42	0.421085	0.925	0.462
C1orf43	P3	5.62399e-47	1.69322e-42	0.410617	0.935	0.51
CMPK1	P3	6.10423e-47	1.8378e-42	0.482518	0.971	0.648
TPM4	P3	7.94313e-47	2.39144e-42	0.479011	0.984	0.764
C14orf166	P3	7.96808e-47	2.39895e-42	0.460726	0.939	0.514
ATP6V1G1	P3	8.93745e-47	2.6908e-42	0.473723	0.961	0.583
RPS10	P3	9.304e-47	2.80116e-42	0.405989	0.965	0.755
PAICS	P3	1.43919e-46	4.33296e-42	0.416818	0.87	0.398
RPL14	P3	1.67241e-46	5.03512e-42	0.453755	1	0.945
GNL3	P3	1.76505e-46	5.31403e-42	0.465526	0.957	0.56
SERPINB1	P3	2.3437e-46	7.05617e-42	0.543757	0.988	0.774
RPL15	P3	2.40839e-46	7.25095e-42	0.486822	1	0.96
ALAS1	P3	4.57825e-46	1.37838e-41	0.416653	0.878	0.381
RSL1D1	P3	5.02993e-46	1.51436e-41	0.519416	0.974	0.671
HNRNPF	P3	5.34039e-46	1.60783e-41	0.467696	0.967	0.681
TMPRSS4	P3	1.12486e-45	3.38661e-41	0.458912	0.939	0.5
DNAJB6	P3	1.47793e-45	4.44959e-41	0.477743	0.969	0.624
ANXA2	P3	1.50233e-45	4.52307e-41	0.506077	0.994	0.948
HDGF	P3	2.01328e-45	6.0614e-41	0.53508	0.957	0.6
PTBP3	P3	2.03884e-45	6.13832e-41	0.480674	0.919	0.486
ARL14	P3	4.75077e-45	1.43031e-40	0.732789	0.949	0.588
IGHG4	P3	7.65478e-45	2.30462e-40	0.428939	0.864	0.4
SSB	P3	7.82336e-45	2.35538e-40	0.439689	0.912	0.421
CSTB	P3	9.6945e-45	2.91872e-40	0.745325	0.982	0.726
CNBP	P3	1.37694e-44	4.14554e-40	0.517795	0.974	0.757
ETHE1	P3	2.46477e-44	7.42068e-40	0.516888	0.935	0.576
ITGB1	P3	2.65927e-44	8.00627e-40	0.448611	0.972	0.619
SNRPE	P3	2.66187e-44	8.01409e-40	0.492527	0.959	0.605
PLPP2	P3	2.92229e-44	8.79814e-40	0.462447	0.939	0.526
IGHG1	P3	3.11097e-44	9.36618e-40	0.746317	0.774	0.345
CYSTM1	P3	3.55142e-44	1.06923e-39	0.57773	0.996	0.86
SDC1	P3	4.55534e-44	1.37148e-39	0.45755	0.892	0.533
C4orf48	P3	4.86314e-44	1.46414e-39	0.428499	0.949	0.562
PHB2	P3	6.18324e-44	1.86159e-39	0.447252	0.949	0.545
RPL30	P3	6.93177e-44	2.08695e-39	0.523123	1	0.91
CTGF	P3	7.41276e-44	2.23176e-39	0.443105	0.64	0.179
MACC1	P3	7.68199e-44	2.31282e-39	0.429371	0.959	0.56
RPL24	P3	9.47574e-44	2.85286e-39	0.435531	1	0.955
CD55	P3	1.21727e-43	3.66482e-39	0.597443	0.992	0.85
SQLE	P3	1.48541e-43	4.47211e-39	0.538694	0.821	0.317
TKT	P3	3.40222e-43	1.02431e-38	0.474591	0.971	0.526
PARD6B	P3	1.40476e-42	4.22931e-38	0.411821	0.876	0.39
GABRP	P3	1.58132e-42	4.76088e-38	0.486439	0.487	0.069
RPL10A	P3	1.7088e-42	5.14468e-38	0.45822	1	0.94
FBL	P3	1.88006e-42	5.66029e-38	0.441957	0.951	0.524
LBR	P3	2.93582e-42	8.83888e-38	0.453272	0.902	0.438
ANXA4	P3	3.44171e-42	1.03619e-37	0.49733	0.978	0.726
CD47	P3	4.24498e-42	1.27804e-37	0.407638	0.921	0.529
SSFA2	P3	5.51149e-42	1.65934e-37	0.413395	0.935	0.498
HILPDA	P3	7.04531e-42	2.12113e-37	0.432942	0.621	0.162
ITGA6	P3	1.38619e-41	4.17339e-37	0.462423	0.99	0.745
PPIA	P3	1.4096e-41	4.24388e-37	0.470511	1	0.936
SOX4	P3	3.79396e-41	1.14225e-36	0.571891	0.994	0.776
MLEC	P3	5.09086e-41	1.53271e-36	0.537357	0.974	0.636
YWHAQ	P3	5.71473e-41	1.72053e-36	0.416654	0.937	0.529
AREG	P3	7.27888e-41	2.19145e-36	0.461314	0.986	0.738
LAD1	P3	7.48395e-41	2.25319e-36	0.410485	0.925	0.498
H3F3A	P3	7.50428e-41	2.25931e-36	0.482127	0.976	0.805
SNRPB	P3	7.86316e-41	2.36736e-36	0.471433	0.969	0.631
PRDX5	P3	9.02274e-41	2.71648e-36	0.421582	0.998	0.869
GAPDH	P3	1.55129e-40	4.67048e-36	0.499485	0.945	0.65
EIF3A	P3	1.99638e-40	6.01051e-36	0.506296	0.994	0.74
RPS21	P3	4.30936e-40	1.29742e-35	0.412886	1	0.99
KHDRBS1	P3	5.53289e-40	1.66579e-35	0.430124	0.947	0.557
UQCRH	P3	6.59291e-40	1.98493e-35	0.440858	1	0.907
LDHA	P3	7.17795e-40	2.16106e-35	0.5856	0.982	0.807
ILF2	P3	7.50139e-40	2.25844e-35	0.414421	0.914	0.507
XRCC5	P3	8.99072e-40	2.70684e-35	0.422884	0.971	0.633
SET	P3	9.65527e-40	2.90691e-35	0.47888	0.982	0.707
KLF2	P3	1.12877e-39	3.39839e-35	0.490816	0.819	0.388
ERRFI1	P3	1.15515e-39	3.4778e-35	0.422402	0.917	0.495
UQCRFS1	P3	1.25016e-39	3.76386e-35	0.488691	0.933	0.586
PRKDC	P3	1.63594e-39	4.92533e-35	0.445153	0.894	0.464
LAPTM4A	P3	2.21211e-39	6.65999e-35	0.405875	0.931	0.624
SNRPD1	P3	5.30132e-39	1.59607e-34	0.441578	0.961	0.64
SNRPF	P3	6.94207e-39	2.09005e-34	0.466668	0.959	0.617
MDH2	P3	8.419e-39	2.53471e-34	0.45335	0.988	0.719
OCIAD2	P3	8.89264e-39	2.67731e-34	0.437455	0.969	0.657
SEL1L	P3	1.60825e-38	4.84196e-34	0.443948	0.88	0.419
ARL6IP1	P3	4.92293e-38	1.48215e-33	0.405589	0.969	0.712
CLIC1	P3	9.33004e-38	2.80899e-33	0.508521	0.982	0.788
STMN1	P3	1.07585e-37	3.23907e-33	0.524811	0.929	0.581
NR0B2	P3	1.9481e-37	5.86514e-33	0.459984	0.658	0.193
AC090498.1	P3	2.91486e-37	8.77577e-33	0.448544	0.992	0.86
MYL12A	P3	3.85993e-37	1.16211e-32	0.421974	0.988	0.907
RPS12	P3	4.3153e-37	1.29921e-32	0.416114	1	0.998
GDI2	P3	5.72904e-37	1.72484e-32	0.408991	0.959	0.662
PRDX3	P3	7.48017e-37	2.25205e-32	0.414872	0.935	0.586
SERBP1	P3	7.6558e-36	2.30493e-31	0.424802	0.992	0.788
EMP1	P3	6.87289e-35	2.06922e-30	0.492158	0.811	0.36
INSIG1	P3	1.47724e-34	4.44754e-30	0.52688	0.914	0.54
NDUFA4L2	P3	1.62048e-34	4.87877e-30	0.483508	0.33	0.014
HN1	P3	2.29881e-34	6.92103e-30	0.450463	0.974	0.755
ATP1B1	P3	3.39488e-34	1.0221e-29	0.462359	0.988	0.798
THBS1	P3	1.13423e-33	3.41483e-29	0.466103	0.821	0.429
PDIA3	P3	1.20576e-33	3.63017e-29	0.408512	0.978	0.743
IDI1	P3	2.20701e-32	6.64465e-28	0.433254	0.904	0.543
TXNIP	P3	6.06769e-30	1.8268e-25	0.471881	0.933	0.633
SLC40A1	P3	1.35794e-29	4.08835e-25	0.45471	0.916	0.626
SFN	P3	1.48781e-29	4.47935e-25	0.426243	0.957	0.695
EGR3	P3	1.12065e-28	3.37395e-24	0.420027	0.534	0.179
HSPA5	P3	2.55928e-28	7.70524e-24	0.448349	0.982	0.795
RGS2	P3	2.21968e-27	6.68278e-23	0.434455	0.976	0.793
IGHGP	P4	6.19741e-113	1.86585e-108	1.83033	0.948	0.079
MSLN	P4	8.14261e-94	2.4515e-89	1.4719	0.817	0.029
IGHG3	P4	3.67589e-92	1.1067e-87	2.33078	0.965	0.357
IGHG1	P4	5.22246e-92	1.57233e-87	2.58613	0.97	0.345
IGHG4	P4	1.50477e-91	4.5304e-87	2.57167	0.965	0.4
S100P	P4	1.09676e-89	3.30202e-85	1.83216	0.961	0.248
MSMB	P4	1.25865e-86	3.7894e-82	1.70744	0.839	0.081
CEACAM6	P4	1.29041e-86	3.88505e-82	1.58932	0.952	0.205
TCN1	P4	8.39458e-80	2.52736e-75	1.23647	0.687	0.01
LINC00665	P4	2.53064e-75	7.61901e-71	0.918787	0.748	0.057
TFF1	P4	3.07103e-75	9.24595e-71	1.73623	0.943	0.29
CEACAM5	P4	1.20799e-74	3.63689e-70	1.49698	0.965	0.39
SHKBP1	P4	1.32158e-73	3.97889e-69	1.27009	0.878	0.226
PSMC4	P4	1.84657e-72	5.55948e-68	1.30296	0.961	0.431
RBP4	P4	3.40807e-71	1.02607e-66	0.91051	0.648	0.017
CD24	P4	3.38814e-70	1.02007e-65	1.37745	0.952	0.355
WFDC2	P4	2.79699e-68	8.4209e-64	1.40231	0.813	0.152
PCCA	P4	7.09858e-68	2.13717e-63	0.96356	0.791	0.124
VSNL1	P4	3.34579e-67	1.00732e-62	0.713266	0.613	0.014
PI3	P4	9.47723e-67	2.85331e-62	1.40283	0.691	0.062
FBL	P4	2.81569e-66	8.47718e-62	1.20765	0.978	0.524
SAMD4B	P4	3.52457e-66	1.06114e-61	1.2028	0.939	0.414
SUPT5H	P4	2.89151e-65	8.70547e-61	1.28416	0.978	0.638
ANXA1	P4	4.61659e-64	1.38992e-59	1.106	0.917	0.329
IGHG2	P4	1.51813e-63	4.57063e-59	1.26703	0.7	0.093
C4BPB	P4	1.9085e-63	5.74593e-59	0.818392	0.683	0.062
PRSS23	P4	6.54498e-63	1.9705e-58	0.737938	0.796	0.124
PLD3	P4	1.51233e-60	4.55316e-56	1.15854	0.939	0.457
NQO1	P4	2.44171e-60	7.35125e-56	1.06739	0.913	0.36
CD59	P4	2.57259e-60	7.7453e-56	0.974984	0.9	0.307
TIMM50	P4	6.15939e-60	1.85441e-55	1.01361	0.909	0.338
AKT2	P4	9.50693e-60	2.86225e-55	0.963518	0.83	0.195
RPS16	P4	4.66141e-59	1.40341e-54	0.840953	1	0.988
S100A11	P4	4.79604e-59	1.44394e-54	0.954582	1	0.9
TM4SF1	P4	1.87769e-58	5.65316e-54	1.00262	0.896	0.298
SPINT2	P4	3.17589e-56	9.56164e-52	0.955138	1	0.886
EHF	P4	4.48184e-56	1.34935e-51	1.02187	0.883	0.338
TESC	P4	9.17473e-56	2.76223e-51	0.587217	0.583	0.038
MUC5B	P4	9.41775e-56	2.8354e-51	1.15003	0.752	0.152
SLPI	P4	1.62755e-55	4.90007e-51	1.02818	0.613	0.057
PGM2L1	P4	2.10018e-55	6.32301e-51	0.746215	0.696	0.1
HKR1	P4	3.62468e-55	1.09128e-50	0.793212	0.722	0.126
DNAH14	P4	6.24398e-55	1.87987e-50	0.770824	0.704	0.107
CRNDE	P4	9.41854e-55	2.83564e-50	0.565924	0.509	0.01
PMEPA1	P4	9.47579e-55	2.85288e-50	0.948975	0.809	0.219
MUC4	P4	2.70517e-54	8.14445e-50	1.09898	0.826	0.219
MAP3K10	P4	2.00102e-53	6.02446e-49	0.63259	0.539	0.024
PAK4	P4	6.82258e-53	2.05407e-48	0.860699	0.791	0.221
LINC00152	P4	9.47992e-53	2.85412e-48	0.431487	0.826	0.217
DMKN	P4	1.3745e-52	4.13819e-48	0.508761	0.517	0.019
IFI6	P4	2.62904e-52	7.91525e-48	0.935805	0.926	0.445
SLC39A10	P4	1.20973e-51	3.64213e-47	0.728619	0.7	0.124
SPP1	P4	2.66713e-51	8.02993e-47	0.914489	0.543	0.036
PLCB4	P4	4.94992e-50	1.49027e-45	0.893531	0.796	0.202
TIMP1	P4	5.70716e-50	1.71826e-45	1.28114	0.8	0.29
SERTAD1	P4	3.50276e-49	1.05457e-44	1.05519	0.974	0.721
PCSK1	P4	4.10325e-49	1.23537e-44	0.692158	0.526	0.036
MFI2	P4	1.13863e-48	3.42807e-44	0.744877	0.665	0.119
NFKBIB	P4	1.6094e-48	4.84543e-44	0.741954	0.796	0.252
DUSP4	P4	4.43003e-48	1.33375e-43	0.735907	0.804	0.26
CDC42EP3	P4	7.46166e-48	2.24648e-43	0.494942	0.635	0.098
HSD17B12	P4	1.21279e-47	3.65134e-43	0.979669	0.913	0.486
COL1A1	P4	1.46417e-47	4.40818e-43	0.566369	0.835	0.248
KRT17	P4	2.95923e-47	8.90936e-43	0.632032	0.543	0.043
ZNF790	P4	6.54338e-47	1.97001e-42	0.504025	0.517	0.038
CNTD2	P4	6.63096e-47	1.99638e-42	0.811135	0.513	0.038
MIR4435-2HG	P4	1.47143e-46	4.43002e-42	0.432799	0.678	0.136
CKB	P4	1.55045e-46	4.66795e-42	0.625984	0.796	0.224
BACE2	P4	4.00871e-46	1.2069e-41	0.837019	0.848	0.331
PAF1	P4	2.17579e-45	6.55066e-41	0.717768	0.878	0.393
SERTAD3	P4	2.87658e-45	8.66052e-41	0.847372	0.83	0.31
BAMBI	P4	4.93567e-45	1.48598e-40	0.554118	0.552	0.067
KIAA0355	P4	1.17741e-44	3.54482e-40	0.787536	0.896	0.367
CXCL1	P4	1.83559e-44	5.52642e-40	0.970192	0.839	0.321
CLDN1	P4	2.9999e-44	9.03178e-40	0.472699	0.57	0.074
DYRK1B	P4	3.70639e-44	1.11588e-39	0.437378	0.583	0.081
FABP5	P4	5.82668e-44	1.75424e-39	0.831551	0.809	0.312
MBOAT2	P4	6.65992e-44	2.0051e-39	0.645913	0.757	0.2
MSI2	P4	7.87632e-44	2.37133e-39	0.646831	0.809	0.293
DSC3	P4	1.68276e-43	5.06628e-39	0.451697	0.435	0.014
ODF2L	P4	1.69361e-43	5.09897e-39	0.87923	0.874	0.338
SIRT2	P4	1.80021e-43	5.41988e-39	0.753087	0.874	0.393
ITPKC	P4	6.85368e-43	2.06344e-38	0.853088	0.861	0.383
TACSTD2	P4	7.02832e-43	2.11602e-38	0.991766	0.665	0.16
GRAMD1A	P4	9.5237e-43	2.8673e-38	0.760377	0.813	0.286
COL3A1	P4	1.01884e-42	3.06742e-38	0.478288	0.748	0.231
LINC00668	P4	1.02207e-42	3.07716e-38	0.728075	0.6	0.098
TARS	P4	1.07614e-42	3.23993e-38	0.743091	0.909	0.424
GPT2	P4	1.49565e-42	4.50296e-38	0.418636	0.513	0.052
LINC00261	P4	1.50975e-42	4.5454e-38	0.785541	0.761	0.212
PYGB	P4	2.28302e-42	6.8735e-38	0.624327	0.809	0.255
KCNK6	P4	3.12401e-42	9.40544e-38	0.844587	0.87	0.367
CPE	P4	3.14181e-42	9.45904e-38	0.516567	0.596	0.098
IGLV2-14	P4	3.3969e-42	1.02271e-37	0.695675	0.63	0.129
RARRES1	P4	4.64601e-42	1.39877e-37	0.768928	0.73	0.193
FOXA2	P4	4.72206e-42	1.42167e-37	0.557276	0.617	0.105
ZNF780B	P4	5.02234e-42	1.51208e-37	0.453947	0.539	0.062
MUC1	P4	5.54296e-42	1.66882e-37	0.849149	0.765	0.26
NR2F2	P4	1.15331e-41	3.47227e-37	0.896193	0.77	0.269
STXBP1	P4	1.42879e-41	4.30165e-37	0.465969	0.478	0.038
SLC17A9	P4	1.55157e-41	4.67131e-37	0.475638	0.53	0.069
FOXC1	P4	4.31804e-41	1.30003e-36	0.482583	0.47	0.033
GGH	P4	7.20611e-41	2.16954e-36	0.688256	0.661	0.162
AK1	P4	1.05315e-40	3.17073e-36	0.681198	0.665	0.171
C10orf10	P4	1.38224e-40	4.16151e-36	0.493183	0.617	0.11
MED29	P4	1.47226e-40	4.43252e-36	0.814663	0.943	0.607
FXYD3	P4	1.70532e-40	5.13421e-36	0.86476	0.983	0.819
PDCD5	P4	2.55379e-40	7.68869e-36	0.840653	0.974	0.624
ZNF793	P4	1.12456e-39	3.38571e-35	0.529617	0.539	0.076
TMEM147	P4	1.49128e-39	4.4898e-35	0.784414	0.848	0.381
NUMBL	P4	1.53047e-39	4.60777e-35	0.465029	0.522	0.067
DAB2	P4	1.99338e-39	6.00146e-35	0.652543	0.73	0.202
PHLDA1	P4	2.64901e-39	7.97537e-35	0.587349	0.765	0.281
MBIP	P4	3.93293e-39	1.18409e-34	0.517221	0.657	0.152
CXCL8	P4	4.75347e-39	1.43113e-34	1.12475	0.961	0.552
NEBL	P4	5.23815e-39	1.57705e-34	0.448713	0.583	0.105
L1TD1	P4	9.94472e-39	2.99406e-34	0.517522	0.37	0.005
SOX4	P4	1.01546e-38	3.05724e-34	0.93388	0.991	0.776
ADCK4	P4	1.38457e-38	4.16853e-34	0.571393	0.757	0.245
SUB1	P4	2.22065e-38	6.68571e-34	0.717853	0.983	0.786
ECH1	P4	4.88343e-38	1.47025e-33	0.747298	0.978	0.75
GTF3A	P4	5.87386e-38	1.76844e-33	0.737415	0.861	0.388
FBXO32	P4	1.00418e-37	3.0233e-33	0.799513	0.804	0.324
MTSS1	P4	1.18266e-37	3.56062e-33	0.449276	0.535	0.083
COL16A1	P4	1.54488e-37	4.65117e-33	0.92237	0.943	0.493
C12orf75	P4	2.00316e-37	6.03092e-33	0.615881	0.7	0.195
MRPS12	P4	2.33715e-37	7.03644e-33	0.780362	0.857	0.39
COL27A1	P4	3.44805e-37	1.03811e-32	0.484144	0.622	0.129
FXYD5	P4	5.05084e-37	1.52066e-32	0.565522	0.652	0.176
S100A13	P4	5.50429e-37	1.65718e-32	0.589983	0.904	0.398
MIR4458HG	P4	5.57223e-37	1.67763e-32	0.856413	0.878	0.433
ANXA3	P4	8.72546e-37	2.62697e-32	0.470439	0.726	0.21
FAM177B	P4	1.28923e-36	3.88148e-32	0.656064	0.739	0.231
MED10	P4	1.31906e-36	3.9713e-32	0.616918	0.878	0.386
NPW	P4	1.79702e-36	5.41029e-32	0.674948	0.452	0.05
DDAH2	P4	3.60971e-36	1.08678e-31	0.679694	0.843	0.417
GDF15	P4	4.33963e-36	1.30653e-31	0.943123	0.935	0.533
DUSP10	P4	9.3179e-36	2.80534e-31	0.540951	0.613	0.162
BLVRB	P4	2.22804e-35	6.70796e-31	0.797147	0.974	0.733
GLUL	P4	4.27378e-35	1.28671e-30	0.731979	0.865	0.483
SEPT7	P4	6.76811e-35	2.03767e-30	0.721	0.926	0.533
PKN1	P4	7.06394e-35	2.12674e-30	0.416323	0.535	0.102
GNE	P4	1.02338e-34	3.08108e-30	0.47045	0.674	0.195
TGFBI	P4	2.20818e-34	6.64817e-30	0.547719	0.674	0.24
PTPN1	P4	2.73493e-34	8.23404e-30	0.523423	0.8	0.321
PTPRR	P4	2.91158e-34	8.76591e-30	0.471711	0.457	0.052
SELM	P4	3.1815e-34	9.57854e-30	0.625701	0.83	0.376
CD44	P4	3.91123e-34	1.17755e-29	0.648247	0.926	0.545
C8orf33	P4	4.61169e-34	1.38844e-29	0.56584	0.852	0.374
YIF1B	P4	6.1446e-34	1.84995e-29	0.486754	0.67	0.207
ACTN1	P4	7.20467e-34	2.16911e-29	0.71187	0.839	0.412
HOXA9	P4	1.35937e-33	4.09264e-29	0.439809	0.504	0.086
ZNF571	P4	1.4605e-33	4.39713e-29	0.410975	0.413	0.043
EIF2S2	P4	1.64176e-33	4.94284e-29	0.641352	0.983	0.733
TOX3	P4	1.65721e-33	4.98936e-29	0.470924	0.635	0.174
SLC2A1	P4	2.76363e-33	8.32047e-29	0.576302	0.761	0.312
PSMD8	P4	3.13527e-33	9.43934e-29	0.744723	0.943	0.671
HNRNPL	P4	5.2009e-33	1.56584e-28	0.612344	0.957	0.767
CDYL	P4	5.35653e-33	1.61269e-28	0.482239	0.591	0.136
CADPS	P4	5.55791e-33	1.67332e-28	0.521639	0.509	0.09
PSENEN	P4	8.75188e-33	2.63493e-28	0.517558	0.835	0.374
RNF24	P4	1.24648e-32	3.75279e-28	0.438089	0.587	0.138
CYP2S1	P4	1.25391e-32	3.77515e-28	0.707611	0.774	0.302
PEG10	P4	1.62259e-32	4.88513e-28	0.405918	0.365	0.021
ITGB8	P4	2.69766e-32	8.12186e-28	0.668065	0.717	0.257
RNMT	P4	3.89694e-32	1.17325e-27	0.595792	0.843	0.364
ZNF761	P4	4.02781e-32	1.21265e-27	0.461986	0.635	0.181
TPM2	P4	4.65217e-32	1.40063e-27	0.562271	0.6	0.164
GARS	P4	6.97422e-32	2.09973e-27	0.509599	0.757	0.293
ICA1	P4	1.07436e-31	3.23457e-27	0.552315	0.861	0.455
SEZ6L2	P4	1.11968e-31	3.37101e-27	0.579179	0.813	0.321
PPIA	P4	1.93742e-31	5.83299e-27	0.614504	1	0.936
KCTD12	P4	2.56288e-31	7.71607e-27	0.552641	0.574	0.155
SQLE	P4	2.89619e-31	8.71957e-27	0.694999	0.8	0.317
PFDN4	P4	3.38665e-31	1.01962e-26	0.589444	0.8	0.348
ATP6V1G1	P4	3.92939e-31	1.18302e-26	0.645103	0.935	0.583
TMEM63A	P4	5.39489e-31	1.62424e-26	0.590166	0.809	0.355
CXCL2	P4	6.48564e-31	1.95263e-26	0.694502	0.926	0.521
MTCH1	P4	1.05754e-30	3.18392e-26	0.611214	0.9	0.538
NTN4	P4	1.09689e-30	3.3024e-26	0.449494	0.57	0.131
TTYH3	P4	1.42234e-30	4.28225e-26	0.416742	0.778	0.3
CHD6	P4	1.94676e-30	5.86112e-26	0.628783	0.843	0.4
C5orf42	P4	2.33852e-30	7.04058e-26	0.675349	0.557	0.131
SAA1	P4	3.26078e-30	9.81724e-26	0.511938	0.343	0.021
NNT-AS1	P4	3.5849e-30	1.0793e-25	0.487159	0.617	0.179
BMP4	P4	4.54931e-30	1.36966e-25	0.405762	0.552	0.133
ZNF302	P4	4.78631e-30	1.44102e-25	0.522984	0.687	0.233
NAP1L1	P4	7.58901e-30	2.28482e-25	0.642678	0.896	0.533
LURAP1L	P4	8.84817e-30	2.66392e-25	0.46149	0.6	0.169
BRIX1	P4	1.21152e-29	3.64754e-25	0.507324	0.696	0.25
CTD-2319I12.2	P4	1.3928e-29	4.1933e-25	0.475291	0.335	0.021
PPDPF	P4	1.71049e-29	5.14977e-25	0.465571	0.978	0.724
UBA2	P4	1.77169e-29	5.33403e-25	0.475433	0.709	0.269
PROM1	P4	3.43033e-29	1.03277e-24	0.581677	0.643	0.221
SH3BGRL3	P4	6.32331e-29	1.90376e-24	0.707776	0.93	0.643
TNFRSF21	P4	6.40406e-29	1.92807e-24	0.645976	0.7	0.276
ZNF431	P4	7.07801e-29	2.13098e-24	0.586005	0.639	0.202
LGALS1	P4	7.41241e-29	2.23165e-24	0.580728	0.835	0.431
SH3KBP1	P4	8.45252e-29	2.5448e-24	0.586343	0.696	0.286
CEBPG	P4	9.14778e-29	2.75412e-24	0.680436	0.883	0.524
FLRT3	P4	1.02244e-28	3.07825e-24	0.427447	0.461	0.083
SNRPB	P4	1.04719e-28	3.15278e-24	0.539622	0.952	0.631
TGIF1	P4	1.05943e-28	3.18964e-24	0.589848	0.843	0.464
IL23A	P4	1.28955e-28	3.88246e-24	0.538542	0.513	0.133
RICTOR	P4	1.52106e-28	4.57946e-24	0.464705	0.735	0.274
PRDX6	P4	1.62732e-28	4.89937e-24	0.554983	0.887	0.512
RALA	P4	2.24727e-28	6.76587e-24	0.585423	0.817	0.407
RASD1	P4	2.53669e-28	7.63721e-24	0.644636	0.865	0.464
CKAP4	P4	3.01728e-28	9.08413e-24	0.533774	0.739	0.312
EPN2	P4	3.59502e-28	1.08235e-23	0.523166	0.761	0.298
HIST1H1C	P4	4.26349e-28	1.28361e-23	0.527254	0.87	0.417
CCL3L3	P4	4.28716e-28	1.29073e-23	0.804299	0.565	0.16
HSP90AB1	P4	4.6952e-28	1.41358e-23	0.510873	1	0.95
FGFRL1	P4	5.20489e-28	1.56704e-23	0.413315	0.522	0.131
GIPC1	P4	6.71352e-28	2.02124e-23	0.519292	0.678	0.264
CAPG	P4	7.5048e-28	2.25947e-23	0.465961	0.765	0.317
C7orf50	P4	7.92743e-28	2.38671e-23	0.44064	0.73	0.281
ADRM1	P4	1.02791e-27	3.09473e-23	0.420169	0.735	0.329
SPOCK2	P4	1.26857e-27	3.81929e-23	0.410262	0.422	0.074
TBCB	P4	1.36908e-27	4.1219e-23	0.600745	0.77	0.35
CDC5L	P4	1.40991e-27	4.24482e-23	0.615001	0.813	0.417
ZMIZ2	P4	2.22061e-27	6.6856e-23	0.466394	0.713	0.276
UFM1	P4	3.26646e-27	9.83433e-23	0.541527	0.883	0.521
CTNNAL1	P4	5.14952e-27	1.55037e-22	0.494943	0.691	0.262
TXNRD1	P4	6.09463e-27	1.83491e-22	0.585742	0.835	0.407
OAS1	P4	6.89007e-27	2.07439e-22	0.534912	0.743	0.319
GNAI2	P4	7.17465e-27	2.16007e-22	0.412765	0.748	0.331
PIM1	P4	1.31856e-26	3.9698e-22	0.446957	0.583	0.183
SEMA5A	P4	1.41109e-26	4.24837e-22	0.463805	0.591	0.176
EEF1E1	P4	1.48697e-26	4.47683e-22	0.451986	0.548	0.16
LPCAT1	P4	1.74138e-26	5.24276e-22	0.510688	0.504	0.136
TLE1	P4	1.78432e-26	5.37206e-22	0.405749	0.643	0.224
MAL2	P4	1.85016e-26	5.57028e-22	0.621875	0.783	0.383
PRDX4	P4	2.21747e-26	6.67614e-22	0.506935	0.857	0.445
GPX2	P4	2.56635e-26	7.72652e-22	0.577005	0.978	0.76
CPNE1	P4	4.24938e-26	1.27936e-21	0.485346	0.778	0.398
TXNIP	P4	6.54645e-26	1.97094e-21	0.59577	0.943	0.633
ZFR	P4	7.13468e-26	2.14804e-21	0.547145	0.813	0.424
STK31	P4	7.98674e-26	2.40457e-21	0.426859	0.383	0.057
DSTN	P4	8.0723e-26	2.43033e-21	0.533451	0.987	0.867
CYB5B	P4	8.56842e-26	2.5797e-21	0.474628	0.817	0.445
SMARCA4	P4	9.06049e-26	2.72784e-21	0.478513	0.861	0.452
IGFBP2	P4	1.03417e-25	3.11358e-21	0.687038	0.761	0.331
ZNF703	P4	1.11414e-25	3.35435e-21	0.573997	0.835	0.462
LDHB	P4	1.13117e-25	3.40562e-21	0.63693	0.722	0.298
RGS16	P4	1.13438e-25	3.41527e-21	0.445098	0.574	0.164
SIPA1L3	P4	1.23768e-25	3.72627e-21	0.536793	0.783	0.352
PIGT	P4	1.2707e-25	3.82569e-21	0.572274	0.822	0.467
MMP7	P4	1.41485e-25	4.25969e-21	0.66251	0.491	0.114
IL20RA	P4	1.51553e-25	4.5628e-21	0.439748	0.426	0.083
MANF	P4	1.94505e-25	5.85596e-21	0.429211	0.778	0.345
KDM5B	P4	2.0163e-25	6.07047e-21	0.514515	0.752	0.343
PFDN2	P4	2.13396e-25	6.42473e-21	0.479213	0.87	0.476
ZNF217	P4	2.31452e-25	6.96831e-21	0.432428	0.622	0.224
MRPL36	P4	2.88901e-25	8.69793e-21	0.473767	0.77	0.331
SCNN1A	P4	3.24372e-25	9.76588e-21	0.44528	0.891	0.495
RBM42	P4	3.6748e-25	1.10637e-20	0.458617	0.835	0.462
ILF2	P4	3.75635e-25	1.13092e-20	0.521381	0.887	0.507
CLIC1	P4	3.76656e-25	1.134e-20	0.575389	0.974	0.788
CD9	P4	4.22149e-25	1.27096e-20	0.580244	0.974	0.767
RNF114	P4	4.72025e-25	1.42113e-20	0.509046	0.835	0.462
C9orf16	P4	5.67992e-25	1.71005e-20	0.584292	0.883	0.533
CHRM3	P4	5.93927e-25	1.78814e-20	0.454377	0.613	0.205
POLR2I	P4	6.92754e-25	2.08567e-20	0.567483	0.878	0.476
GOLPH3	P4	9.07985e-25	2.73367e-20	0.460219	0.791	0.374
CHD3	P4	9.21796e-25	2.77525e-20	0.541915	0.604	0.212
RSRC1	P4	1.45574e-24	4.38281e-20	0.512887	0.817	0.426
CD63	P4	1.4821e-24	4.46215e-20	0.491215	1	0.857
SMAGP	P4	1.73963e-24	5.23751e-20	0.429586	0.726	0.326
FERMT1	P4	2.10663e-24	6.34244e-20	0.436552	0.765	0.331
SOX9	P4	2.22516e-24	6.69929e-20	0.57491	0.83	0.46
NENF	P4	2.32397e-24	6.99678e-20	0.568032	0.674	0.305
AHR	P4	2.34031e-24	7.04596e-20	0.566469	0.765	0.419
KIAA1143	P4	2.70944e-24	8.15733e-20	0.445178	0.652	0.262
UQCC2	P4	3.12058e-24	9.39514e-20	0.464475	0.783	0.362
ESF1	P4	3.87773e-24	1.16747e-19	0.52884	0.787	0.379
PAFAH1B3	P4	4.39474e-24	1.32312e-19	0.416388	0.613	0.207
PPFIBP1	P4	4.57479e-24	1.37733e-19	0.468828	0.696	0.293
ROBO2	P4	5.71027e-24	1.71919e-19	0.41246	0.343	0.048
DAP3	P4	5.89054e-24	1.77346e-19	0.449207	0.791	0.4
ITLN1	P4	8.47686e-24	2.55213e-19	0.696778	0.93	0.595
FURIN	P4	9.46639e-24	2.85005e-19	0.574122	0.678	0.29
TMED10	P4	9.46761e-24	2.85041e-19	0.526577	0.861	0.498
RBM8A	P4	9.76845e-24	2.94099e-19	0.589925	0.9	0.629
DST	P4	1.00087e-23	3.01333e-19	0.519728	0.983	0.71
CD81	P4	1.44085e-23	4.33796e-19	0.48938	0.839	0.502
CCT2	P4	1.58665e-23	4.77692e-19	0.586318	0.809	0.431
ZNF430	P4	1.62336e-23	4.88744e-19	0.449154	0.543	0.179
NUDCD3	P4	1.71992e-23	5.17817e-19	0.533997	0.774	0.398
PUF60	P4	1.73966e-23	5.2376e-19	0.460675	0.865	0.519
C4orf48	P4	2.53244e-23	7.62443e-19	0.542665	0.887	0.562
SEC61G	P4	2.57806e-23	7.76178e-19	0.518708	0.978	0.776
ODC1	P4	4.2422e-23	1.2772e-18	0.684813	0.922	0.648
RHPN2	P4	4.40462e-23	1.3261e-18	0.560908	0.787	0.417
SNRPE	P4	6.03045e-23	1.81559e-18	0.533615	0.904	0.605
ARFGEF3	P4	7.1357e-23	2.14834e-18	0.465502	0.639	0.25
LGALS4	P4	7.13897e-23	2.14933e-18	0.465125	1	0.99
CD46	P4	7.74474e-23	2.33171e-18	0.568989	0.922	0.676
HSPA5	P4	8.13272e-23	2.44852e-18	0.601827	0.97	0.795
CD55	P4	8.97459e-23	2.70198e-18	0.499694	0.987	0.85
SLCO4A1	P4	9.75319e-23	2.93639e-18	0.457121	0.543	0.183
ENAH	P4	1.09527e-22	3.29752e-18	0.431586	0.661	0.264
SNRPB2	P4	1.19473e-22	3.59698e-18	0.548197	0.865	0.533
AGO2	P4	1.30773e-22	3.93719e-18	0.524583	0.743	0.371
SNRPA	P4	1.49028e-22	4.48678e-18	0.464371	0.687	0.298
SPEF2	P4	1.64259e-22	4.94536e-18	0.428632	0.378	0.069
SNRPF	P4	1.72037e-22	5.17952e-18	0.591942	0.93	0.617
CDK13	P4	1.8911e-22	5.69352e-18	0.430388	0.643	0.255
SDCBP	P4	2.67843e-22	8.06395e-18	0.498988	0.878	0.619
HSP90B1	P4	3.59441e-22	1.08217e-17	0.490995	0.991	0.938
HSPA2	P4	3.9721e-22	1.19588e-17	0.416287	0.652	0.248
DYRK4	P4	4.1854e-22	1.2601e-17	0.506672	0.6	0.238
FAM84B	P4	4.77109e-22	1.43643e-17	0.412473	0.504	0.157
ANKH	P4	4.83359e-22	1.45525e-17	0.471411	0.73	0.352
DDX27	P4	5.34613e-22	1.60956e-17	0.513221	0.904	0.629
SVIL	P4	5.54128e-22	1.66831e-17	0.492102	0.748	0.367
CEACAM1	P4	7.16434e-22	2.15697e-17	0.512892	0.7	0.324
ACTN4	P4	1.53591e-21	4.62417e-17	0.56184	0.952	0.807
ATP1B1	P4	1.82057e-21	5.48118e-17	0.516892	0.957	0.798
CTSS	P4	1.97205e-21	5.93726e-17	0.574587	0.935	0.702
CCL20	P4	2.14073e-21	6.4451e-17	0.526159	0.852	0.49
CCT3	P4	2.76117e-21	8.31307e-17	0.53762	0.874	0.607
SNHG18	P4	2.8348e-21	8.53474e-17	0.494215	0.852	0.517
ADGRG1	P4	3.45071e-21	1.0389e-16	0.426874	0.7	0.321
GTF2F2	P4	3.60564e-21	1.08555e-16	0.432942	0.626	0.267
QSOX1	P4	4.24927e-21	1.27933e-16	0.418306	0.848	0.488
SSB	P4	4.65642e-21	1.40191e-16	0.486631	0.804	0.421
REXO2	P4	5.69204e-21	1.7137e-16	0.432753	0.687	0.324
SMIM4	P4	5.73925e-21	1.72792e-16	0.481043	0.826	0.462
LSR	P4	5.79312e-21	1.74413e-16	0.493875	0.896	0.583
CXCR4	P4	6.17025e-21	1.85768e-16	0.422814	0.648	0.279
TOMM20	P4	6.19655e-21	1.8656e-16	0.50053	0.848	0.567
NIPBL	P4	7.34023e-21	2.20992e-16	0.548483	0.913	0.662
ZFAS1	P4	8.29376e-21	2.497e-16	0.50642	0.974	0.833
SLC1A5	P4	8.33179e-21	2.50845e-16	0.459517	0.748	0.424
LINC00657	P4	8.45702e-21	2.54616e-16	0.420371	0.848	0.538
GPRC5A	P4	8.52013e-21	2.56515e-16	0.594162	0.9	0.555
RPN2	P4	8.87606e-21	2.67231e-16	0.513486	0.891	0.626
ITGB1	P4	1.08763e-20	3.27451e-16	0.505368	0.913	0.619
RAB15	P4	1.09419e-20	3.29427e-16	0.518127	0.552	0.205
ZNF451	P4	1.2966e-20	3.90366e-16	0.414566	0.648	0.274
CSTB	P4	1.32182e-20	3.97959e-16	0.448657	0.97	0.726
ERGIC3	P4	1.36899e-20	4.1216e-16	0.498719	0.93	0.688
MPLKIP	P4	1.79779e-20	5.41262e-16	0.505238	0.713	0.388
ZNF721	P4	2.61251e-20	7.86548e-16	0.46252	0.709	0.329
F11R	P4	3.32687e-20	1.00162e-15	0.47792	0.887	0.548
SNRPG	P4	3.63767e-20	1.09519e-15	0.522988	0.943	0.69
RAP2B	P4	4.96963e-20	1.49621e-15	0.47961	0.778	0.407
PSMD11	P4	5.05536e-20	1.52202e-15	0.448581	0.7	0.369
VEGFA	P4	5.17181e-20	1.55708e-15	0.522368	0.926	0.693
PSMA7	P4	6.98706e-20	2.1036e-15	0.461994	0.991	0.8
EIF3B	P4	8.42595e-20	2.5368e-15	0.416404	0.757	0.417
KDELR2	P4	8.81407e-20	2.65365e-15	0.472343	0.935	0.714
RAB2A	P4	8.87911e-20	2.67323e-15	0.521377	0.87	0.595
GPI	P4	8.97593e-20	2.70238e-15	0.504469	0.904	0.674
PERP	P4	1.04239e-19	3.13833e-15	0.55197	0.943	0.736
CCDC53	P4	1.08001e-19	3.25159e-15	0.409999	0.687	0.333
PSMB5	P4	1.1286e-19	3.39787e-15	0.44807	0.73	0.395
SLC3A2	P4	1.18999e-19	3.58269e-15	0.507287	0.904	0.679
CUTA	P4	1.19348e-19	3.5932e-15	0.445841	0.974	0.743
VIM	P4	1.70804e-19	5.14239e-15	0.570704	0.861	0.483
LSM14A	P4	1.88138e-19	5.66428e-15	0.451722	0.717	0.371
MAPRE1	P4	3.1482e-19	9.4783e-15	0.438094	0.687	0.352
HDGF	P4	4.42868e-19	1.33334e-14	0.486442	0.887	0.6
PDCD6	P4	4.84893e-19	1.45987e-14	0.470451	0.861	0.586
SLC38A1	P4	4.93501e-19	1.48578e-14	0.432345	0.778	0.429
IGLC3	P4	5.18313e-19	1.56048e-14	0.815826	0.813	0.479
HM13	P4	5.29148e-19	1.59311e-14	0.463805	0.865	0.562
NEU1	P4	5.55494e-19	1.67243e-14	0.432216	0.8	0.457
FHL2	P4	5.74958e-19	1.73103e-14	0.517195	0.83	0.507
TMED3	P4	5.91537e-19	1.78094e-14	0.418441	0.73	0.367
STAU1	P4	6.23052e-19	1.87582e-14	0.447743	0.813	0.507
FAM84A	P4	7.28e-19	2.19179e-14	0.46703	0.835	0.495
PRUNE2	P4	7.80579e-19	2.35009e-14	0.471482	0.622	0.281
FBXO34	P4	8.76524e-19	2.63895e-14	0.410872	0.665	0.324
AGR2	P4	8.85138e-19	2.66488e-14	0.551762	1	0.955
PLSCR1	P4	9.65339e-19	2.90635e-14	0.425419	0.778	0.469
PTGS2	P4	9.71627e-19	2.92528e-14	0.433559	0.622	0.288
BANF1	P4	9.8179e-19	2.95588e-14	0.423949	0.865	0.555
ABHD3	P4	1.24487e-18	3.74794e-14	0.474382	0.77	0.462
ANKRD36C	P4	1.71511e-18	5.16368e-14	0.534228	0.904	0.595
FAM177A1	P4	2.2715e-18	6.83881e-14	0.437894	0.948	0.729
TPM4	P4	2.7628e-18	8.31798e-14	0.412588	0.961	0.764
DPM3	P4	4.84848e-18	1.45973e-13	0.475187	0.891	0.617
CNN2	P4	5.42517e-18	1.63336e-13	0.428247	0.665	0.35
IGLC2	P4	5.72607e-18	1.72395e-13	0.716015	0.87	0.657
WDR70	P4	6.33725e-18	1.90795e-13	0.485129	0.83	0.481
PSMD7	P4	6.46602e-18	1.94673e-13	0.453348	0.857	0.543
RPL7L1	P4	6.61171e-18	1.99059e-13	0.422297	0.735	0.412
PUM3	P4	9.82784e-18	2.95887e-13	0.426015	0.804	0.462
TAX1BP1	P4	1.19925e-17	3.61057e-13	0.474191	0.943	0.743
UBAP2	P4	1.3094e-17	3.94221e-13	0.415845	0.817	0.467
NEDD9	P4	1.39211e-17	4.19123e-13	0.431258	0.87	0.56
C20orf27	P4	1.48054e-17	4.45747e-13	0.411919	0.487	0.181
GNL3	P4	1.80699e-17	5.44031e-13	0.448249	0.861	0.56
IER3	P4	2.07243e-17	6.23946e-13	0.451844	0.787	0.46
GAS2L3	P4	2.35208e-17	7.08142e-13	0.412352	0.574	0.245
MRPS18B	P4	2.97399e-17	8.9538e-13	0.465413	0.774	0.479
MAPKAPK2	P4	3.366e-17	1.0134e-12	0.406157	0.713	0.381
SEC11C	P4	4.7683e-17	1.43559e-12	0.407403	0.865	0.557
SNHG15	P4	4.88998e-17	1.47223e-12	0.42648	0.748	0.419
DDX18	P4	5.83712e-17	1.75738e-12	0.449225	0.948	0.662
HIGD1A	P4	6.505e-17	1.95846e-12	0.422356	0.748	0.419
RHOB	P4	6.80405e-17	2.0485e-12	0.434855	0.943	0.693
NOL7	P4	7.55343e-17	2.27411e-12	0.408238	0.822	0.507
PHF14	P4	7.92355e-17	2.38554e-12	0.437808	0.796	0.455
UBE2H	P4	8.16604e-17	2.45855e-12	0.448844	0.713	0.393
POLR2K	P4	9.22205e-17	2.77648e-12	0.430107	0.683	0.371
SPCS1	P4	1.20441e-16	3.62611e-12	0.428582	0.922	0.621
CHMP2B	P4	1.25804e-16	3.78758e-12	0.434755	0.852	0.55
HMGCS1	P4	1.5017e-16	4.52116e-12	0.465205	0.665	0.317
CCT6A	P4	1.72127e-16	5.18222e-12	0.482793	0.783	0.519
ALDH1A1	P4	1.97456e-16	5.9448e-12	0.483963	0.913	0.736
ZNF24	P4	4.57716e-16	1.37805e-11	0.412955	0.696	0.379
RPA3	P4	6.17996e-16	1.8606e-11	0.464238	0.722	0.417
CTBP2	P4	8.43306e-16	2.53894e-11	0.4383	0.809	0.495
TMEM14B	P4	8.74946e-16	2.6342e-11	0.410826	0.783	0.493
DAD1	P4	9.25278e-16	2.78573e-11	0.407455	0.926	0.719
GALNT3	P4	1.09441e-15	3.29493e-11	0.412481	0.77	0.481
GMDS	P4	1.44849e-15	4.36096e-11	0.461056	0.917	0.679
COMMD6	P4	1.56909e-15	4.72406e-11	0.455558	0.935	0.764
ZFP36L1	P4	1.79199e-15	5.39514e-11	0.442916	0.943	0.695
AKAP13	P4	2.14962e-15	6.47185e-11	0.443213	0.909	0.681
PDIA4	P4	3.25345e-15	9.79515e-11	0.413921	0.809	0.55
LTBP4	P4	3.81305e-15	1.14799e-10	0.749215	0.835	0.586
ZBTB38	P4	4.97434e-15	1.49762e-10	0.420828	0.817	0.502
THUMPD3-AS1	P4	7.58714e-15	2.28426e-10	0.40719	0.839	0.529
DEDD2	P4	1.36934e-14	4.12267e-10	0.490474	0.748	0.505
HTATSF1	P4	1.91322e-14	5.76014e-10	0.414892	0.574	0.281
CXCL3	P4	2.7035e-14	8.13943e-10	0.558952	0.839	0.521
C6orf222	P4	6.35526e-14	1.91338e-09	0.440525	0.852	0.605
SOD2	P4	6.9535e-14	2.09349e-09	0.411355	0.922	0.664
H2AFV	P4	4.57117e-13	1.37624e-08	0.422708	0.857	0.626
PMM2	P4	3.57367e-12	1.07593e-07	0.423892	0.73	0.433
CCL4L2	P4	6.67805e-11	2.01056e-06	0.594681	0.609	0.364
ATAD2	P4	9.66559e-11	2.91002e-06	0.472918	0.613	0.343
CCL4	P4	1.33118e-07	0.00400778	0.572363	0.704	0.51
IGF2	P5	6.84552e-128	2.06098e-123	3.11745	0.956	0.045
CLDN18	P5	1.44996e-110	4.36538e-106	2.06574	0.899	0.09
TFF1	P5	1.07206e-102	3.22764e-98	2.40511	0.973	0.29
ANXA10	P5	1.19238e-96	3.5899e-92	1.50207	0.764	0.01
TIMP1	P5	9.35018e-91	2.81506e-86	1.69979	0.919	0.29
TM4SF1	P5	9.23887e-88	2.78155e-83	2.00721	0.916	0.298
MUC1	P5	5.16571e-84	1.55524e-79	1.72151	0.899	0.26
S100P	P5	1.07528e-74	3.23735e-70	1.3972	0.875	0.248
CD24	P5	1.34624e-73	4.05312e-69	1.66477	0.892	0.355
LYZ	P5	1.938e-72	5.83474e-68	0.995912	0.795	0.152
ONECUT3	P5	1.87914e-71	5.65752e-67	0.838233	0.62	0.014
CA2	P5	3.25158e-67	9.78952e-63	1.01638	0.801	0.155
NQO1	P5	4.73753e-67	1.42633e-62	1.34079	0.882	0.36
GC	P5	4.36068e-65	1.31287e-60	1.1784	0.562	0.007
GOLM1	P5	7.06857e-65	2.12813e-60	1.43381	0.912	0.481
IFI6	P5	5.04298e-64	1.51829e-59	1.37938	0.909	0.445
CAPN8	P5	1.55106e-63	4.66979e-59	1.12253	0.808	0.217
MMP1	P5	3.11187e-63	9.3689e-59	1.19511	0.589	0.026
KRT7	P5	3.32529e-60	1.00115e-55	0.675605	0.545	0.017
MIR4435-2HG	P5	2.91787e-59	8.78483e-55	0.788388	0.69	0.136
GDF15	P5	2.55205e-58	7.68346e-54	1.48548	0.936	0.533
C6orf58	P5	4.91985e-58	1.48122e-53	0.620388	0.512	0.005
IL33	P5	7.11822e-58	2.14308e-53	0.656239	0.535	0.017
MUC6	P5	2.19122e-57	6.59711e-53	1.12504	0.519	0.012
S100A11	P5	1.71438e-56	5.16147e-52	1.13843	0.993	0.9
KCNN4	P5	1.03424e-55	3.11378e-51	0.612043	0.609	0.069
PGC	P5	2.30004e-55	6.92472e-51	0.872662	0.498	0.01
ANXA5	P5	2.98431e-55	8.98485e-51	1.07564	0.906	0.512
SPP1	P5	5.04208e-55	1.51802e-50	0.518933	0.552	0.036
CD59	P5	5.36134e-55	1.61414e-50	0.960046	0.828	0.307
PHLDA1	P5	4.30822e-54	1.29708e-49	0.905736	0.781	0.281
XIST	P5	2.58107e-53	7.77082e-49	0.813699	0.768	0.179
LINC01021	P5	4.25643e-51	1.28148e-46	0.520131	0.495	0.021
LCN2	P5	6.28701e-51	1.89283e-46	1.38481	0.933	0.514
ADGRF1	P5	1.10533e-50	3.3278e-46	0.848839	0.579	0.067
ZG16B	P5	7.61964e-50	2.29404e-45	1.26588	0.751	0.233
CXCL8	P5	9.31892e-50	2.80565e-45	1.41149	0.953	0.552
CXCL1	P5	5.9266e-49	1.78432e-44	1.08598	0.805	0.321
SCD	P5	1.5798e-48	4.75631e-44	0.891279	0.667	0.145
FMOD	P5	5.09167e-48	1.53295e-43	0.894558	0.606	0.107
ONECUT2	P5	6.01902e-48	1.81215e-43	0.788721	0.859	0.298
SLC38A11	P5	1.39864e-47	4.21089e-43	0.650069	0.515	0.048
ARHGAP6	P5	2.75963e-47	8.30841e-43	0.718216	0.498	0.045
IL1RN	P5	1.983e-45	5.97021e-41	0.683038	0.609	0.107
AHR	P5	2.50853e-45	7.55245e-41	0.87894	0.822	0.419
SULT1C2	P5	8.83076e-45	2.65868e-40	0.759967	0.704	0.198
ENAH	P5	1.10101e-44	3.31481e-40	0.676104	0.764	0.264
ZMAT3	P5	2.74779e-44	8.27277e-40	0.63745	0.586	0.11
ZNF117	P5	3.26658e-44	9.83469e-40	0.538991	0.539	0.074
BACE2	P5	8.0425e-44	2.42135e-39	0.794099	0.781	0.331
NAP1L1	P5	8.26035e-44	2.48694e-39	0.801931	0.909	0.533
GPRC5A	P5	1.07346e-43	3.23188e-39	1.21921	0.892	0.555
DUSP4	P5	1.21782e-43	3.6665e-39	0.73278	0.707	0.26
APOC1	P5	2.69157e-43	8.1035e-39	0.449196	0.572	0.105
NUCB2	P5	1.37927e-42	4.15258e-38	0.744457	0.822	0.381
PRSS23	P5	1.87354e-42	5.64065e-38	0.571676	0.599	0.124
LDHB	P5	2.22476e-42	6.69808e-38	0.797153	0.764	0.298
PP7080	P5	2.77525e-41	8.35545e-37	0.885108	0.788	0.317
LSAMP	P5	4.87414e-41	1.46746e-36	0.593044	0.455	0.038
MYOF	P5	5.68535e-41	1.71169e-36	0.585448	0.633	0.155
CAPN2	P5	6.14676e-41	1.8506e-36	0.821994	0.801	0.393
CLDN1	P5	1.51625e-40	4.56497e-36	0.563569	0.505	0.074
C8G	P5	2.19506e-40	6.60868e-36	0.821567	0.616	0.157
SLPI	P5	2.3978e-40	7.21905e-36	0.759861	0.475	0.057
CLDN2	P5	3.01605e-40	9.08042e-36	0.894872	0.626	0.171
FAIM2	P5	3.22601e-40	9.71255e-36	0.448837	0.374	0.005
CTSC	P5	3.86207e-40	1.16275e-35	0.590702	0.855	0.455
TXNRD1	P5	3.87752e-39	1.1674e-34	0.860665	0.808	0.407
HS3ST1	P5	7.41247e-39	2.23167e-34	0.612967	0.572	0.131
YOD1	P5	7.65187e-39	2.30375e-34	0.658394	0.603	0.15
RP11-295M3.4	P5	1.67875e-38	5.05422e-34	0.509377	0.37	0.01
ADAM9	P5	5.03472e-38	1.5158e-33	0.628604	0.731	0.302
CADPS	P5	5.2077e-38	1.56788e-33	0.560982	0.532	0.09
SDCBP	P5	1.44862e-37	4.36135e-33	0.70174	0.906	0.619
GJB3	P5	2.15333e-37	6.48302e-33	0.518018	0.468	0.069
SERPINB5	P5	8.81682e-37	2.65448e-32	0.782651	0.727	0.288
LY6E	P5	9.57e-37	2.88124e-32	0.712626	0.731	0.34
ARSE	P5	1.59482e-35	4.80154e-31	0.604159	0.697	0.245
ANXA4	P5	1.79341e-35	5.39943e-31	0.84329	0.916	0.726
ACSL3	P5	2.5774e-35	7.75977e-31	0.646002	0.758	0.35
CCDC88A	P5	3.59227e-35	1.08153e-30	0.524908	0.532	0.119
HIF1A	P5	5.18721e-35	1.56171e-30	0.608266	0.832	0.436
BST2	P5	1.22818e-34	3.69767e-30	0.657108	0.684	0.302
CCND1	P5	1.26227e-34	3.80033e-30	0.677	0.727	0.298
CCDC85B	P5	3.65095e-34	1.09919e-29	0.726703	0.687	0.269
FHL2	P5	1.32991e-33	4.00396e-29	0.752459	0.842	0.507
GPATCH4	P5	2.08593e-32	6.28011e-28	0.535532	0.613	0.188
CAMSAP2	P5	2.38939e-32	7.19373e-28	0.496576	0.485	0.1
KLHL21	P5	3.41695e-32	1.02874e-27	0.626282	0.62	0.219
NTHL1	P5	3.45648e-32	1.04064e-27	0.636014	0.636	0.217
ATP1B1	P5	4.10937e-32	1.23721e-27	0.818056	0.939	0.798
SAMD9	P5	4.68887e-32	1.41168e-27	0.528068	0.576	0.15
ELK3	P5	5.1163e-32	1.54036e-27	0.411809	0.508	0.112
BSG	P5	5.19163e-32	1.56304e-27	0.726409	0.936	0.805
ASPH	P5	2.6988e-31	8.12528e-27	0.586427	0.872	0.54
ADRA2A	P5	3.01426e-31	9.07503e-27	0.436395	0.545	0.138
SPINK5	P5	5.94375e-31	1.78948e-26	0.472163	0.343	0.024
NHS	P5	7.70012e-31	2.31827e-26	0.476377	0.451	0.088
CPD	P5	1.2949e-30	3.89855e-26	0.580631	0.737	0.343
TRIM31	P5	1.90509e-30	5.73565e-26	0.683258	0.747	0.336
AGR2	P5	2.05846e-30	6.1974e-26	0.712999	0.99	0.955
PVT1	P5	2.41173e-30	7.26099e-26	0.457405	0.502	0.117
RUNX1	P5	2.57441e-30	7.75078e-26	0.520801	0.663	0.269
QSOX1	P5	4.56751e-30	1.37514e-25	0.566319	0.832	0.488
TINAGL1	P5	5.98475e-30	1.80183e-25	0.557449	0.65	0.269
MANSC1	P5	9.68249e-30	2.91511e-25	0.45122	0.549	0.162
PGK1	P5	1.07018e-29	3.222e-25	0.670011	0.916	0.676
MAL2	P5	1.23055e-29	3.70482e-25	0.621058	0.734	0.383
IFITM3	P5	2.46721e-29	7.42803e-25	0.693187	0.929	0.771
ACSL4	P5	2.63012e-29	7.91851e-25	0.411235	0.502	0.138
TCN1	P5	2.77921e-29	8.36736e-25	0.529789	0.293	0.01
PKM	P5	4.77029e-29	1.43619e-24	0.684244	0.923	0.731
MSI2	P5	1.28731e-28	3.87571e-24	0.442109	0.67	0.293
GPX2	P5	2.0249e-28	6.09637e-24	0.690393	0.939	0.76
ATP13A3	P5	3.67215e-28	1.10557e-23	0.455953	0.744	0.371
LITAF	P5	3.68507e-28	1.10946e-23	0.621047	0.855	0.59
SLK	P5	3.87503e-28	1.16666e-23	0.642013	0.795	0.481
COL27A1	P5	4.05867e-28	1.22194e-23	0.408525	0.505	0.129
LYST	P5	5.72462e-28	1.72351e-23	0.438499	0.569	0.174
CD44	P5	1.16321e-27	3.50208e-23	0.547537	0.855	0.545
MUC5B	P5	1.32675e-27	3.99445e-23	0.638154	0.525	0.152
TEX10	P5	1.7748e-27	5.3434e-23	0.419483	0.63	0.231
TFF2	P5	2.39744e-27	7.21797e-23	0.680796	0.333	0.033
MMP7	P5	2.90865e-27	8.75707e-23	0.533758	0.471	0.114
ACTN1	P5	3.74925e-27	1.12879e-22	0.508879	0.771	0.412
LINC00152	P5	4.93867e-27	1.48689e-22	0.417392	0.569	0.217
TMEM123	P5	5.56182e-27	1.6745e-22	0.496816	0.825	0.512
CXCL3	P5	6.75978e-27	2.03517e-22	0.921425	0.845	0.521
CCL20	P5	7.27867e-27	2.19139e-22	0.942324	0.818	0.49
ANXA1	P5	9.28058e-27	2.7941e-22	0.725904	0.68	0.329
ANKRD10	P5	9.51722e-27	2.86535e-22	0.634158	0.815	0.531
KCNK1	P5	1.02014e-26	3.07134e-22	0.621967	0.741	0.402
ILF2	P5	1.18199e-26	3.55861e-22	0.575421	0.801	0.507
IFITM2	P5	1.70714e-26	5.13968e-22	0.439559	0.714	0.369
GP2	P5	3.00036e-26	9.0332e-22	0.614645	0.539	0.176
PARP14	P5	3.31255e-26	9.9731e-22	0.499619	0.758	0.395
RALGPS2	P5	3.34929e-26	1.00837e-21	0.491832	0.754	0.386
CA9	P5	3.83573e-26	1.15482e-21	0.519374	0.572	0.202
CD63	P5	4.28173e-26	1.2891e-21	0.623997	0.949	0.857
ACTR3	P5	5.61277e-26	1.68984e-21	0.440931	0.818	0.476
CHD3	P5	6.46462e-26	1.9463e-21	0.419577	0.603	0.212
AK1	P5	8.03383e-26	2.41875e-21	0.437116	0.522	0.171
IER3	P5	1.02972e-25	3.10017e-21	0.802277	0.761	0.46
C12orf75	P5	1.31502e-25	3.95912e-21	0.421953	0.566	0.195
CD46	P5	1.36489e-25	4.10927e-21	0.637392	0.872	0.676
PSMD1	P5	1.39083e-25	4.18737e-21	0.586215	0.805	0.469
MIR222HG	P5	1.91654e-25	5.77012e-21	0.490112	0.515	0.167
AP2B1	P5	2.28238e-25	6.87157e-21	0.501573	0.832	0.486
SGMS2	P5	2.67508e-25	8.05387e-21	0.518616	0.653	0.283
LAMC2	P5	2.91063e-25	8.76303e-21	0.707863	0.67	0.314
TOX3	P5	3.02935e-25	9.12045e-21	0.437698	0.529	0.174
HSD17B12	P5	3.21319e-25	9.67396e-21	0.5338	0.795	0.486
LINC00261	P5	4.78207e-25	1.43974e-20	0.635209	0.606	0.212
OBSCN	P5	4.88035e-25	1.46933e-20	0.485848	0.36	0.057
TM7SF3	P5	5.15915e-25	1.55327e-20	0.416687	0.62	0.271
DAP3	P5	8.01485e-25	2.41303e-20	0.498133	0.724	0.4
ARID3B	P5	2.90262e-24	8.73891e-20	0.406227	0.455	0.124
SLC2A1	P5	3.31282e-24	9.97391e-20	0.527075	0.64	0.312
TMED10	P5	3.41157e-24	1.02712e-19	0.588593	0.788	0.498
CD47	P5	4.17864e-24	1.25806e-19	0.475296	0.811	0.529
TMEM97	P5	5.92287e-24	1.7832e-19	0.446681	0.556	0.198
FAM129A	P5	6.51288e-24	1.96083e-19	0.443136	0.488	0.155
FLNA	P5	6.55637e-24	1.97393e-19	0.41701	0.562	0.219
PLA2G16	P5	9.68072e-24	2.91457e-19	0.414403	0.593	0.248
UFM1	P5	1.00025e-23	3.01145e-19	0.523459	0.798	0.521
RABEP1	P5	1.53032e-23	4.60732e-19	0.520867	0.774	0.414
PARD6B	P5	1.61941e-23	4.87557e-19	0.527722	0.741	0.39
TMED3	P5	2.11791e-23	6.37641e-19	0.455634	0.724	0.367
CXCL16	P5	2.32798e-23	7.00886e-19	0.463448	0.646	0.31
EIF1AX	P5	7.11515e-23	2.14216e-18	0.482182	0.818	0.545
PARP1	P5	9.37599e-23	2.82283e-18	0.510588	0.747	0.39
NUCKS1	P5	9.98688e-23	3.00675e-18	0.526078	0.892	0.586
STX3	P5	1.65144e-22	4.972e-18	0.48069	0.714	0.417
TMCO1	P5	1.67004e-22	5.028e-18	0.519149	0.929	0.748
HACD3	P5	2.5952e-22	7.81338e-18	0.556442	0.633	0.329
ADGRG1	P5	2.61566e-22	7.87496e-18	0.524803	0.643	0.321
CTSS	P5	3.6816e-22	1.10842e-17	0.595562	0.906	0.702
ANKRD22	P5	4.34147e-22	1.30709e-17	0.427407	0.492	0.179
SMC1A	P5	6.13809e-22	1.848e-17	0.43917	0.791	0.431
JAK1	P5	7.15959e-22	2.15554e-17	0.501475	0.741	0.424
AKIRIN1	P5	9.41773e-22	2.8354e-17	0.424852	0.727	0.383
SMAGP	P5	1.08881e-21	3.27809e-17	0.409593	0.653	0.326
CYSTM1	P5	1.09991e-21	3.3115e-17	0.617662	0.936	0.86
PSMA1	P5	1.26767e-21	3.81658e-17	0.435664	0.774	0.479
PRDM1	P5	1.4245e-21	4.28874e-17	0.523798	0.599	0.298
SPTBN1	P5	3.13318e-21	9.43308e-17	0.487389	0.909	0.693
PFDN2	P5	4.29149e-21	1.29204e-16	0.513837	0.747	0.476
SYT13	P5	7.30275e-21	2.19864e-16	0.482173	0.545	0.236
POLD3	P5	8.88493e-21	2.67498e-16	0.425187	0.603	0.262
HLA-DRB5	P5	1.07546e-20	3.23788e-16	0.410819	0.832	0.486
SLC25A44	P5	1.45836e-20	4.3907e-16	0.575284	0.576	0.262
NFAT5	P5	1.82013e-20	5.47987e-16	0.467573	0.808	0.529
UGCG	P5	1.986e-20	5.97925e-16	0.503368	0.741	0.448
TPM4	P5	3.39912e-20	1.02337e-15	0.515035	0.912	0.764
MECOM	P5	3.65603e-20	1.10072e-15	0.451967	0.677	0.352
IGHG1	P5	5.25942e-20	1.58345e-15	0.878579	0.596	0.345
LAMB3	P5	7.87773e-20	2.37175e-15	0.593387	0.822	0.574
WDR43	P5	1.06264e-19	3.19929e-15	0.56219	0.842	0.574
ATG12	P5	1.39046e-19	4.18625e-15	0.425154	0.714	0.388
IGHG3	P5	1.48577e-19	4.4732e-15	1.11565	0.589	0.357
BTG3	P5	1.76225e-19	5.30561e-15	0.465377	0.65	0.331
CTSH	P5	2.53909e-19	7.64443e-15	0.418722	0.778	0.483
TOMM20	P5	3.34385e-19	1.00673e-14	0.488882	0.795	0.567
ATP6V0B	P5	4.25766e-19	1.28185e-14	0.492916	0.835	0.631
DDX3X	P5	4.60955e-19	1.3878e-14	0.460164	0.916	0.752
PSAP	P5	6.43349e-19	1.93693e-14	0.447879	0.96	0.814
ZC3H11A	P5	7.01883e-19	2.11316e-14	0.449546	0.818	0.593
FOSL1	P5	1.00439e-18	3.02393e-14	0.424101	0.529	0.224
PRDX4	P5	1.05014e-18	3.16166e-14	0.432505	0.727	0.445
PSMB2	P5	1.79231e-18	5.39612e-14	0.468157	0.754	0.488
KIAA0040	P5	2.53632e-18	7.63611e-14	0.407792	0.556	0.25
PPP1R12B	P5	3.13564e-18	9.44048e-14	0.419921	0.566	0.267
RBM8A	P5	3.95027e-18	1.18931e-13	0.451365	0.822	0.629
RPN2	P5	5.69984e-18	1.71605e-13	0.415143	0.862	0.626
PSMB4	P5	7.40435e-18	2.22923e-13	0.453676	0.838	0.636
C1orf43	P5	7.65603e-18	2.305e-13	0.421433	0.754	0.51
PSMB5	P5	9.96086e-18	2.99892e-13	0.47275	0.657	0.395
RHEB	P5	1.20612e-17	3.63125e-13	0.428177	0.68	0.421
RSRC1	P5	1.86854e-17	5.62562e-13	0.457827	0.754	0.426
DSTN	P5	2.09636e-17	6.31152e-13	0.453177	0.936	0.867
SQSTM1	P5	2.27718e-17	6.85591e-13	0.443752	0.899	0.726
PVRL2	P5	2.72479e-17	8.20353e-13	0.407163	0.727	0.452
PHLDA2	P5	2.90121e-17	8.73468e-13	0.642945	0.912	0.798
KIF5B	P5	3.76839e-17	1.13455e-12	0.430903	0.906	0.719
HMGA1	P5	4.22435e-17	1.27183e-12	0.447819	0.956	0.805
SEC11C	P5	6.38058e-17	1.921e-12	0.479734	0.781	0.557
PRKDC	P5	6.52096e-17	1.96326e-12	0.428761	0.758	0.464
NFIA	P5	6.59299e-17	1.98495e-12	0.414899	0.714	0.417
HDGF	P5	6.89128e-17	2.07476e-12	0.439235	0.828	0.6
ANXA2	P5	7.14259e-17	2.15042e-12	0.465343	0.976	0.948
ITGA2	P5	1.37071e-16	4.12681e-12	0.582622	0.657	0.379
ATP6V1G1	P5	1.57833e-16	4.75188e-12	0.468554	0.785	0.583
DDX18	P5	2.04064e-16	6.14376e-12	0.420185	0.916	0.662
TMPRSS4	P5	2.47992e-16	7.46631e-12	0.472301	0.754	0.5
PPA1	P5	3.0725e-16	9.25037e-12	0.55024	0.822	0.669
[truncated: 2,222 more rows]
