# Supplementary material for: Single-cell profiling reveals molecular basis of malignant phenotypes and tumor microenvironments in small bowel adenocarcinomas
Source: Cell Discov. 2022 Sep 14;8:92. doi: 10.1038/s41421-022-00434-x (PMC9475032; doi:10.1038/s41421-022-00434-x)
Supplement: Supplementary file 6 — Supplementary Table 5 [file 41421_2022_434_MOESM6_ESM.xlsx]

## Sheet: Table S5. NonMaliDEGs-Dataset
Supplementary Table S5: Down-regulated genes of malignant cells each dataset in the STRT and 10X datasets
gene	dataset	p_val	p_val_adj	avg_logFC	pct.1	pct.2
DEFA6	STRT	3.2562e-307	9.80344e-303	2.59762	0.89	0.058
DEFA5	STRT	1.18373e-291	3.56385e-287	2.79127	0.919	0.092
APOA1	STRT	1.04543e-264	3.14747e-260	2.41213	0.755	0.038
APOA4	STRT	1.11769e-248	3.36502e-244	2.50634	0.679	0.022
APOC3	STRT	1.2307e-221	3.70527e-217	1.65919	0.59	0.013
MT1M	STRT	1.4938e-211	4.49738e-207	1.7158	0.819	0.131
GSTA1	STRT	2.89727e-206	8.72282e-202	2.13676	0.893	0.2
RBP2	STRT	1.95993e-203	5.90077e-199	2.32251	0.8	0.13
ZG16	STRT	1.6422e-199	4.94416e-195	2.34999	0.683	0.066
ALDOB	STRT	1.96064e-195	5.90289e-191	2.6748	0.964	0.407
MT1H	STRT	7.65751e-191	2.30545e-186	1.94802	0.962	0.304
CLCA1	STRT	3.56989e-190	1.07479e-185	2.38067	0.824	0.156
LGALS2	STRT	5.6863e-169	1.71197e-164	1.62694	0.843	0.218
MT1E	STRT	6.497e-169	1.95605e-164	1.74986	0.993	0.594
MT1G	STRT	7.01253e-164	2.11126e-159	1.75444	1	0.647
OLFM4	STRT	4.51077e-158	1.35806e-153	1.26511	0.917	0.251
FABP2	STRT	8.24199e-152	2.48142e-147	1.89961	0.907	0.4
APOB	STRT	8.81998e-151	2.65543e-146	1.7382	0.643	0.094
PHGR1	STRT	1.20538e-149	3.62903e-145	1.64148	0.995	0.778
GUCA2A	STRT	8.68177e-147	2.61382e-142	2.13393	0.648	0.109
CYP3A4	STRT	9.72858e-147	2.92898e-142	1.36702	0.571	0.064
MME	STRT	9.88256e-147	2.97534e-142	1.099	0.638	0.096
MT2A	STRT	3.16807e-139	9.53811e-135	1.43952	0.993	0.918
MT1F	STRT	1.29904e-136	3.91102e-132	1.45548	0.933	0.466
MTTP	STRT	1.19433e-132	3.59577e-128	1.06622	0.579	0.081
GSTA2	STRT	6.98247e-132	2.10221e-127	0.82824	0.421	0.021
CCL25	STRT	4.00048e-129	1.20442e-124	1.19088	0.886	0.278
MGAM	STRT	1.63179e-123	4.91282e-119	0.97467	0.495	0.055
CREB3L3	STRT	2.1984e-120	6.61873e-116	0.903564	0.462	0.045
ADIRF	STRT	3.26666e-120	9.83495e-116	1.85171	0.912	0.574
SMIM24	STRT	2.98424e-110	8.98464e-106	1.75263	0.955	0.569
CDHR5	STRT	1.0515e-109	3.16576e-105	1.53843	0.805	0.331
KHK	STRT	5.78665e-109	1.74219e-104	0.815695	0.638	0.168
ALPI	STRT	5.74435e-108	1.72945e-103	0.868351	0.41	0.036
PCK1	STRT	3.10199e-107	9.33916e-103	1.35918	0.895	0.43
PRSS2	STRT	4.56776e-107	1.37521e-102	1.27383	0.731	0.203
FABP1	STRT	4.80461e-107	1.44652e-102	1.90968	0.898	0.513
MT1X	STRT	1.6312e-106	4.91105e-102	1.3052	0.948	0.771
CHP2	STRT	1.35031e-105	4.06539e-101	0.940919	0.674	0.196
MT1A	STRT	4.02243e-105	1.21103e-100	0.848576	0.583	0.127
NAALADL1	STRT	1.29421e-104	3.89648e-100	0.631504	0.333	0.015
GUCA2B	STRT	7.66659e-104	2.30818e-99	0.945232	0.371	0.026
SI	STRT	1.38766e-103	4.17782e-99	1.22176	0.855	0.383
ENPEP	STRT	2.52091e-101	7.58971e-97	0.964351	0.614	0.157
FAM3B	STRT	3.37637e-99	1.01652e-94	0.989666	0.826	0.374
SLC6A19	STRT	9.14267e-98	2.75258e-93	0.947398	0.567	0.119
SLC39A5	STRT	2.47466e-95	7.45046e-91	0.946245	0.76	0.316
SLC13A2	STRT	5.74385e-93	1.7293e-88	0.76973	0.5	0.091
DHRS11	STRT	9.84641e-93	2.96446e-88	0.968165	0.714	0.271
ANPEP	STRT	1.44898e-90	4.36243e-86	1.37189	0.955	0.516
HSD11B2	STRT	2.7903e-87	8.40076e-83	0.980363	0.76	0.352
MS4A10	STRT	1.64805e-86	4.96179e-82	0.520752	0.257	0.007
FCGBP	STRT	5.07456e-86	1.5278e-81	1.59684	0.838	0.367
CLDN15	STRT	5.43221e-85	1.63547e-80	0.958342	0.874	0.47
CYBRD1	STRT	6.60933e-83	1.98987e-78	0.794301	0.507	0.122
SLC15A1	STRT	1.54577e-81	4.65385e-77	0.952726	0.495	0.111
SLC51B	STRT	2.36565e-81	7.12227e-77	0.528504	0.338	0.036
C11orf86	STRT	3.68305e-81	1.10886e-76	0.86745	0.386	0.054
NR1H4	STRT	4.18762e-80	1.26077e-75	0.706938	0.407	0.065
TMIGD1	STRT	1.29807e-78	3.90811e-74	0.792058	0.279	0.018
SULT1A2	STRT	2.44607e-78	7.36437e-74	0.734127	0.4	0.066
CDHR2	STRT	1.80136e-77	5.42336e-73	1.05845	0.65	0.233
ACE	STRT	4.81718e-77	1.45031e-72	1.22877	0.686	0.298
AMN	STRT	8.33197e-75	2.50851e-70	1.09116	0.764	0.393
UGT2A3	STRT	4.81317e-74	1.4491e-69	0.733987	0.555	0.169
PRAP1	STRT	1.18539e-73	3.56885e-69	1.37394	0.945	0.632
ITLN1	STRT	3.24912e-72	9.78213e-68	0.740518	0.595	0.158
REG1A	STRT	5.2634e-72	1.58465e-67	1.10745	0.986	0.768
MYO1A	STRT	2.10695e-71	6.3434e-67	0.8896	0.738	0.385
TTI2	STRT	2.06999e-70	6.23213e-66	0.754008	0.581	0.196
SLC26A3	STRT	1.39906e-69	4.21215e-65	0.77182	0.402	0.077
PTGR1	STRT	4.02182e-68	1.21085e-63	1.18282	0.836	0.609
TREH	STRT	4.46389e-67	1.34394e-62	0.486278	0.31	0.039
DPEP1	STRT	2.83374e-64	8.53153e-60	1.14383	0.85	0.527
FLJ22763	STRT	3.01829e-64	9.08716e-60	1.04091	0.498	0.146
CES2	STRT	3.35439e-64	1.0099e-59	1.05402	0.924	0.693
AKR1B10	STRT	1.07702e-63	3.24259e-59	0.816063	0.662	0.283
ABCG2	STRT	2.04582e-63	6.15934e-59	0.554348	0.357	0.065
KCNJ13	STRT	2.44674e-63	7.36641e-59	0.444869	0.312	0.045
ACE2	STRT	4.37505e-63	1.3172e-58	0.681531	0.371	0.072
HMGCS2	STRT	7.49471e-63	2.25643e-58	0.680843	0.531	0.163
MEP1A	STRT	5.27065e-61	1.58683e-56	0.923485	0.581	0.214
SLC28A2	STRT	5.5436e-61	1.66901e-56	0.695512	0.283	0.036
BTNL3	STRT	1.45168e-60	4.37057e-56	0.664531	0.531	0.18
PDK4	STRT	1.9371e-60	5.83203e-56	1.04271	0.79	0.494
URAD	STRT	4.58536e-59	1.38052e-54	0.566383	0.426	0.11
SLC5A9	STRT	8.18619e-59	2.46462e-54	0.573758	0.369	0.079
CDKN2B-AS1	STRT	1.24871e-56	3.75951e-52	0.666978	0.319	0.055
TMEM236	STRT	1.62735e-56	4.89947e-52	0.471555	0.383	0.086
RPS4Y1	STRT	1.0966e-54	3.30153e-50	0.60655	0.545	0.202
CBR1	STRT	7.65924e-54	2.30597e-49	1.04388	0.86	0.68
FKBP5	STRT	2.9577e-53	8.90476e-49	0.734167	0.631	0.295
MEP1B	STRT	3.70975e-53	1.11689e-48	0.508301	0.252	0.033
SNHG22	STRT	4.44633e-53	1.33866e-48	0.445021	0.267	0.038
FCGRT	STRT	1.3607e-52	4.09666e-48	0.722679	0.933	0.826
MAOA	STRT	1.80763e-52	5.44224e-48	0.943795	0.757	0.485
FABP6	STRT	2.81803e-51	8.48423e-47	2.2993	0.421	0.139
DNASE1	STRT	7.18625e-51	2.16357e-46	0.823627	0.679	0.358
PBLD	STRT	1.08717e-50	3.27314e-46	0.724912	0.662	0.344
SULT1A1	STRT	2.88464e-50	8.6848e-46	0.797038	0.681	0.385
CYP4F2	STRT	5.35732e-50	1.61293e-45	0.45733	0.31	0.063
TMEM37	STRT	1.4752e-49	4.4414e-45	0.67323	0.464	0.161
EPHX2	STRT	2.04166e-49	6.14684e-45	0.829654	0.748	0.484
ABCB1	STRT	2.10702e-49	6.3436e-45	0.840367	0.505	0.195
PIGR	STRT	4.50767e-47	1.35712e-42	0.843676	0.99	0.78
CYP2D6	STRT	1.4371e-46	4.32669e-42	0.65231	0.312	0.07
REG1B	STRT	2.42258e-46	7.29365e-42	0.610464	0.36	0.088
CYP4F12	STRT	1.01257e-45	3.04856e-41	0.734793	0.7	0.406
PEBP1	STRT	1.59152e-45	4.79159e-41	0.74629	0.924	0.905
AC004754.3	STRT	1.93219e-45	5.81726e-41	0.475629	0.305	0.068
SMPD3	STRT	2.00159e-45	6.02618e-41	0.692433	0.562	0.265
ABCG5	STRT	2.04295e-45	6.15071e-41	0.478783	0.269	0.05
REEP6	STRT	2.39995e-45	7.22552e-41	0.927834	0.824	0.63
SLC5A1	STRT	4.76267e-45	1.4339e-40	1.04581	0.614	0.338
CUBN	STRT	2.49292e-43	7.50544e-39	0.980589	0.286	0.061
CMBL	STRT	5.02894e-43	1.51406e-38	0.833149	0.814	0.635
METTL7A	STRT	5.71874e-43	1.72174e-38	0.511604	0.545	0.248
MAF	STRT	6.05749e-43	1.82373e-38	0.860648	0.562	0.264
CYP3A5	STRT	1.85667e-42	5.58987e-38	0.788386	0.962	0.91
SOX6	STRT	4.11314e-42	1.23834e-37	0.593911	0.514	0.213
CPS1	STRT	6.37463e-42	1.91921e-37	0.464078	0.569	0.251
OAT	STRT	9.68446e-42	2.9157e-37	0.737215	0.888	0.767
MUC17	STRT	1.92791e-40	5.80436e-36	0.733652	0.752	0.439
CIDEC	STRT	6.32944e-40	1.9056e-35	0.744977	0.34	0.101
MIR194-2HG	STRT	1.52834e-39	4.60137e-35	0.669757	0.529	0.237
TM6SF2	STRT	3.27077e-39	9.8473e-35	0.674059	0.464	0.191
SELENBP1	STRT	4.52545e-39	1.36248e-34	0.612489	0.798	0.603
MT-ND3	STRT	2.31766e-38	6.97778e-34	0.449735	1	1
ACADVL	STRT	3.27689e-38	9.86575e-34	0.575317	0.945	0.906
CYP2C9	STRT	4.37138e-38	1.31609e-33	0.620756	0.388	0.137
KRT20	STRT	5.04115e-38	1.51774e-33	0.832394	0.829	0.599
SLC2A5	STRT	3.07497e-37	9.25782e-33	0.497862	0.317	0.095
PCK2	STRT	5.49658e-37	1.65485e-32	0.873383	0.676	0.465
DMBT1	STRT	5.98152e-37	1.80086e-32	0.507433	0.745	0.427
SLC5A12	STRT	1.03287e-36	3.10967e-32	0.440029	0.257	0.056
NEURL1	STRT	1.19928e-36	3.61066e-32	0.505042	0.367	0.115
CYB5A	STRT	2.43756e-36	7.33878e-32	0.833452	0.874	0.795
XPNPEP2	STRT	1.90266e-35	5.72835e-31	0.600503	0.457	0.189
MT-CYB	STRT	2.3666e-35	7.12513e-31	0.448571	1	1
PDE9A	STRT	2.623e-35	7.89707e-31	0.536271	0.331	0.1
RECQL5	STRT	5.25929e-34	1.58342e-29	0.535495	0.736	0.511
MT-ND5	STRT	1.02355e-33	3.08161e-29	0.469098	1	1
BTNL8	STRT	1.82694e-33	5.50035e-29	0.600218	0.512	0.256
ID1	STRT	5.58629e-33	1.68186e-28	0.643478	0.89	0.796
ID3	STRT	1.92106e-32	5.78373e-28	0.685687	0.793	0.594
AQP3	STRT	7.22904e-31	2.17645e-26	0.440165	0.495	0.229
CLDN3	STRT	7.86982e-31	2.36937e-26	0.458806	0.969	0.843
FBP1	STRT	8.41841e-31	2.53453e-26	0.791145	0.767	0.666
MT-CO1	STRT	3.14927e-30	9.4815e-26	0.415206	1	1
HEBP1	STRT	3.44483e-30	1.03713e-25	0.726577	0.645	0.463
ANO7	STRT	1.05929e-29	3.18922e-25	0.611278	0.317	0.106
DGAT1	STRT	1.65064e-29	4.96958e-25	0.875625	0.81	0.668
SPINK4	STRT	6.32211e-29	1.9034e-24	0.999248	0.705	0.431
TKFC	STRT	1.82821e-28	5.50419e-24	0.578427	0.662	0.462
EPS8L3	STRT	2.32923e-28	7.0126e-24	0.65555	0.895	0.764
SGK1	STRT	4.90344e-28	1.47628e-23	0.871759	0.767	0.659
GSTM4	STRT	2.09277e-27	6.30069e-23	0.645422	0.64	0.444
TMEM176A	STRT	4.16331e-27	1.25345e-22	0.522764	0.819	0.582
HEPACAM2	STRT	6.55484e-27	1.97347e-22	0.412236	0.376	0.146
BAIAP2L2	STRT	1.57717e-26	4.74839e-22	0.688481	0.717	0.551
VIL1	STRT	4.10274e-26	1.23521e-21	0.598521	0.84	0.758
CAST	STRT	6.21081e-26	1.86989e-21	0.519535	0.948	0.944
TCEA3	STRT	6.88476e-26	2.07279e-21	0.623074	0.693	0.53
MOGAT2	STRT	1.56909e-25	4.72406e-21	0.462235	0.381	0.173
GPD1	STRT	2.92121e-25	8.7949e-21	0.430828	0.331	0.134
USP2	STRT	8.90691e-25	2.6816e-20	0.418038	0.267	0.092
CARD16	STRT	8.92136e-25	2.68595e-20	0.523311	0.571	0.376
ACADS	STRT	2.87017e-24	8.64122e-20	0.559176	0.579	0.382
IGHA1	STRT	5.00734e-24	1.50756e-19	1.11403	0.707	0.678
ANGPTL4	STRT	5.3599e-24	1.6137e-19	0.711173	0.521	0.32
BDH2	STRT	1.73959e-23	5.23739e-19	0.431297	0.51	0.315
TMEM220	STRT	2.02104e-23	6.08474e-19	0.462447	0.443	0.235
PER1	STRT	2.35019e-23	7.07573e-19	0.494557	0.621	0.425
PDZK1	STRT	2.36015e-23	7.10571e-19	0.432313	0.295	0.115
GPA33	STRT	2.59935e-23	7.82586e-19	0.473577	0.726	0.473
REP15	STRT	3.65731e-23	1.10111e-18	0.4267	0.262	0.089
ESPN	STRT	3.80068e-23	1.14427e-18	0.504358	0.479	0.271
JCHAIN	STRT	5.07702e-23	1.52854e-18	1.20825	0.662	0.618
AADAC	STRT	1.70645e-22	5.13762e-18	0.490641	0.381	0.192
SCIN	STRT	3.38201e-22	1.01822e-17	0.652479	0.533	0.335
ADH1C	STRT	1.19761e-21	3.60564e-17	0.526474	0.552	0.335
TM4SF5	STRT	1.68058e-21	5.05973e-17	0.608129	0.829	0.644
GOLIM4	STRT	2.96325e-21	8.92146e-17	0.556001	0.84	0.758
BTG2	STRT	3.13275e-21	9.43176e-17	0.553491	0.864	0.827
PDCD4	STRT	8.05613e-21	2.42546e-16	0.54093	0.767	0.701
DDC	STRT	1.64749e-19	4.9601e-15	0.462494	0.667	0.479
ABCA5	STRT	3.28772e-19	9.89834e-15	0.598858	0.619	0.444
HPGD	STRT	6.48945e-19	1.95378e-14	0.532522	0.636	0.462
GNA11	STRT	1.81189e-18	5.45505e-14	0.488794	0.75	0.648
AKR7A3	STRT	3.83989e-18	1.15608e-13	0.691854	0.717	0.599
HIST1H4C	STRT	4.79293e-18	1.44301e-13	0.429431	0.979	0.971
MYO15B	STRT	5.27096e-18	1.58693e-13	0.599412	0.638	0.509
ANO9	STRT	6.98285e-18	2.10233e-13	0.435564	0.76	0.635
MYO7B	STRT	8.95946e-18	2.69742e-13	0.565161	0.7	0.549
RSRP1	STRT	2.80168e-17	8.43502e-13	0.517496	0.852	0.84
SAT2	STRT	3.2384e-17	9.74984e-13	0.573511	0.674	0.547
ABO	STRT	3.32682e-17	1.00161e-12	0.576808	0.793	0.702
CALM1	STRT	3.66778e-17	1.10426e-12	0.413023	0.99	0.981
HLA-DRA	STRT	5.95977e-17	1.79431e-12	0.515441	0.919	0.926
PPP1R16A	STRT	9.64174e-17	2.90284e-12	0.568187	0.74	0.677
A1CF	STRT	2.58882e-16	7.79415e-12	0.460598	0.569	0.423
NCOR1	STRT	4.07578e-16	1.2271e-11	0.422055	0.917	0.887
TMEM120A	STRT	4.28125e-16	1.28896e-11	0.502659	0.552	0.414
ZZEF1	STRT	5.6549e-16	1.70252e-11	0.468735	0.521	0.373
MS4A8	STRT	2.05495e-15	6.18685e-11	0.699655	0.576	0.434
MICAL1	STRT	2.72426e-15	8.20192e-11	0.488894	0.571	0.439
IGHA2	STRT	2.97269e-15	8.94989e-11	1.11184	0.614	0.628
RP3-395M20.8	STRT	3.13759e-15	9.44633e-11	0.430554	0.388	0.225
GIPC2	STRT	3.69935e-15	1.11376e-10	0.406566	0.502	0.356
SECTM1	STRT	3.71275e-15	1.1178e-10	0.488914	0.305	0.148
CISD3	STRT	7.74169e-15	2.33079e-10	0.464667	0.786	0.754
ATP1A1	STRT	1.14412e-14	3.44459e-10	0.538818	0.905	0.909
MFSD2A	STRT	4.12395e-14	1.2416e-09	0.765769	0.583	0.464
SLC37A4	STRT	4.51725e-14	1.36001e-09	0.46666	0.55	0.44
TCN2	STRT	6.56314e-14	1.97597e-09	0.48254	0.386	0.232
PCSK5	STRT	2.16659e-13	6.52296e-09	0.495295	0.512	0.383
PHYKPL	STRT	5.59534e-13	1.68459e-08	0.429897	0.612	0.516
CRYL1	STRT	1.81671e-12	5.46956e-08	0.463642	0.579	0.472
SEPP1	STRT	3.94675e-12	1.18825e-07	0.619555	0.555	0.427
HHLA2	STRT	4.9015e-12	1.4757e-07	0.454221	0.333	0.203
AOC1	STRT	1.72282e-11	5.1869e-07	0.540792	0.721	0.656
TNFRSF14	STRT	3.43254e-11	1.03343e-06	0.415388	0.76	0.74
CFDP1	STRT	3.92132e-11	1.18059e-06	0.418948	0.84	0.878
ST6GALNAC1	STRT	4.65449e-11	1.40133e-06	0.640782	0.652	0.548
CHRNA7	STRT	5.67543e-11	1.7087e-06	0.525624	0.31	0.183
MAFB	STRT	9.12288e-11	2.74663e-06	0.424948	0.369	0.244
COMTD1	STRT	1.11994e-10	3.37181e-06	0.445883	0.633	0.561
MUC3A	STRT	1.22484e-10	3.68763e-06	0.436005	0.745	0.723
TMEM107	STRT	2.6995e-10	8.12739e-06	0.625542	0.483	0.398
MOGAT3	STRT	4.70379e-10	1.41617e-05	0.406434	0.417	0.296
HID1	STRT	5.69045e-10	1.71322e-05	0.491283	0.631	0.568
ECHDC2	STRT	8.79663e-10	2.6484e-05	0.430066	0.698	0.672
NR4A1	STRT	1.01521e-09	3.05648e-05	0.484993	0.486	0.388
SULT1B1	STRT	1.53077e-09	4.60868e-05	0.422155	0.419	0.295
PRKCD	STRT	1.7135e-09	5.15884e-05	0.540879	0.712	0.66
PLEKHG6	STRT	1.30766e-08	0.000393697	0.417287	0.49	0.394
CDC42EP5	STRT	2.87034e-08	0.000864173	0.571738	0.681	0.642
RAP1GAP	STRT	3.09452e-08	0.000931667	0.48206	0.412	0.301
ACSL5	STRT	3.34433e-08	0.00100688	0.485518	0.807	0.791
RP11-234B24.2	STRT	1.59729e-07	0.00480897	0.446671	0.324	0.215
TLCD2	STRT	2.12725e-07	0.0064045	0.437174	0.445	0.355
CNDP2	STRT	2.27096e-07	0.00683718	0.448074	0.736	0.738
APOA1	10X	0	1e-303	3.96871	0.739	0.127
APOA4	10X	0	1e-303	3.76839	0.676	0.067
RBP2	10X	0	1e-303	3.55869	0.812	0.054
ALDOB	10X	0	1e-303	3.04531	0.863	0.149
FABP1	10X	0	1e-303	2.67102	0.923	0.357
FABP2	10X	0	1e-303	2.5677	0.839	0.125
MT1H	10X	0	1e-303	2.56413	0.808	0.138
APOC3	10X	0	1e-303	2.53964	0.456	0.013
MT1G	10X	0	1e-303	2.5155	0.968	0.369
ANPEP	10X	0	1e-303	2.3378	0.907	0.168
GSTA1	10X	0	1e-303	2.27465	0.743	0.111
MT2A	10X	0	1e-303	2.09629	0.926	0.488
DEFA5	10X	0	1e-303	1.94367	0.286	0.005
PRAP1	10X	0	1e-303	1.87271	0.908	0.508
MT1M	10X	0	1e-303	1.75872	0.709	0.163
APOB	10X	0	1e-303	1.74643	0.61	0.078
MT1E	10X	0	1e-303	1.61746	0.915	0.409
ADIRF	10X	0	1e-303	1.56885	0.892	0.417
REG1A	10X	0	1e-303	1.54147	0.746	0.276
TMPRSS15	10X	0	1e-303	1.53307	0.548	0.026
MT1X	10X	0	1e-303	1.51109	0.828	0.357
CDHR5	10X	0	1e-303	1.4871	0.89	0.362
CCL25	10X	0	1e-303	1.47509	0.618	0.014
MT1F	10X	0	1e-303	1.4026	0.757	0.216
CYP3A4	10X	0	1e-303	1.3976	0.574	0.026
PCK1	10X	0	1e-303	1.39	0.857	0.414
PHGR1	10X	0	1e-303	1.38428	0.978	0.889
GUCA2B	10X	0	1e-303	1.36113	0.317	0.023
SMIM24	10X	0	1e-303	1.3394	0.858	0.38
SI	10X	0	1e-303	1.33271	0.718	0.04
MTTP	10X	0	1e-303	1.3124	0.623	0.03
DGAT1	10X	0	1e-303	1.2862	0.865	0.427
CBR1	10X	0	1e-303	1.25694	0.811	0.369
ALPI	10X	0	1e-303	1.21378	0.546	0.022
MME	10X	0	1e-303	1.20392	0.634	0.016
SLC5A1	10X	0	1e-303	1.16941	0.706	0.281
CES2	10X	0	1e-303	1.16643	0.88	0.477
OAT	10X	0	1e-303	1.15887	0.766	0.259
PEBP1	10X	0	1e-303	1.15422	0.881	0.514
PTGR1	10X	0	1e-303	1.15049	0.757	0.284
ZG16	10X	0	1e-303	1.14514	0.462	0.036
PIGR	10X	0	1e-303	1.10478	0.976	0.801
KHK	10X	0	1e-303	1.09834	0.67	0.155
CREB3L3	10X	0	1e-303	1.07873	0.598	0.033
ATP5G3	10X	0	1e-303	1.07712	0.857	0.317
SLC15A1	10X	0	1e-303	1.07533	0.584	0.031
FBP1	10X	0	1e-303	1.07123	0.73	0.279
AKR7A3	10X	0	1e-303	1.03887	0.772	0.373
ADH1C	10X	0	1e-303	1.03667	0.58	0.109
SLC6A19	10X	0	1e-303	1.03124	0.612	0.047
PCK2	10X	0	1e-303	1.01969	0.684	0.226
CYB5A	10X	0	1e-303	1.01534	0.853	0.473
TM4SF5	10X	0	1e-303	1.00791	0.843	0.395
MYO1A	10X	0	1e-303	0.99327	0.734	0.19
FOLH1	10X	0	1e-303	0.985582	0.643	0.03
DHRS11	10X	0	1e-303	0.968456	0.754	0.276
CDHR2	10X	0	1e-303	0.949641	0.737	0.244
DPEP1	10X	0	1e-303	0.939568	0.57	0.118
HEBP1	10X	0	1e-303	0.935612	0.67	0.193
TM4SF4	10X	0	1e-303	0.925698	0.651	0.267
C11orf86	10X	0	1e-303	0.921482	0.553	0.108
SLC26A3	10X	0	1e-303	0.921019	0.498	0.061
CIDEB	10X	0	1e-303	0.917953	0.591	0.059
CYBRD1	10X	0	1e-303	0.914042	0.598	0.075
TM4SF20	10X	0	1e-303	0.913755	0.651	0.146
ACSL5	10X	0	1e-303	0.913119	0.746	0.399
ADA	10X	0	1e-303	0.908365	0.546	0.036
CHP2	10X	0	1e-303	0.890839	0.621	0.056
REEP6	10X	0	1e-303	0.869086	0.694	0.28
SULT1A1	10X	0	1e-303	0.854251	0.625	0.16
PLIN2	10X	0	1e-303	0.853285	0.624	0.199
HMOX1	10X	0	1e-303	0.849168	0.414	0.066
PDK4	10X	0	1e-303	0.841302	0.651	0.275
GSTA2	10X	0	1e-303	0.824973	0.347	0.012
FLJ22763	10X	0	1e-303	0.824098	0.52	0.038
AMN	10X	0	1e-303	0.808901	0.831	0.457
AGPAT2	10X	0	1e-303	0.797711	0.836	0.513
CD74	10X	0	1e-303	0.791583	0.889	0.527
ACAA1	10X	0	1e-303	0.788896	0.752	0.359
IL32	10X	0	1e-303	0.783906	0.851	0.646
UGT2A3	10X	0	1e-303	0.763547	0.525	0.038
SLC51B	10X	0	1e-303	0.761735	0.492	0.029
MS4A8	10X	0	1e-303	0.758355	0.618	0.192
SAT2	10X	0	1e-303	0.749138	0.77	0.392
PEPD	10X	0	1e-303	0.732027	0.622	0.23
VIL1	10X	0	1e-303	0.720558	0.738	0.359
CMBL	10X	0	1e-303	0.719995	0.73	0.416
MYO15B	10X	0	1e-303	0.717986	0.613	0.196
SLC39A5	10X	0	1e-303	0.717318	0.678	0.236
ENPP7	10X	0	1e-303	0.71271	0.308	0.001
HSD17B2	10X	0	1e-303	0.71262	0.667	0.302
FCGRT	10X	0	1e-303	0.710713	0.802	0.449
PPP1R16A	10X	0	1e-303	0.70634	0.748	0.357
HLA-DRA	10X	0	1e-303	0.705403	0.802	0.416
CRYL1	10X	0	1e-303	0.700794	0.688	0.32
SEPP1	10X	0	1e-303	0.699937	0.722	0.407
CYP2D6	10X	0	1e-303	0.694759	0.414	0.053
MAOA	10X	0	1e-303	0.69432	0.616	0.294
DNASE1	10X	0	1e-303	0.692346	0.597	0.154
NR0B2	10X	0	1e-303	0.691151	0.492	0.097
MUC13	10X	0	1e-303	0.685182	0.779	0.481
GLRX	10X	0	1e-303	0.685056	0.63	0.273
ACE2	10X	0	1e-303	0.684791	0.466	0.042
FAM3C	10X	0	1e-303	0.683843	0.676	0.32
SULT1A2	10X	0	1e-303	0.678913	0.482	0.026
MUC3A	10X	0	1e-303	0.677701	0.767	0.415
AKR1B10	10X	0	1e-303	0.660154	0.763	0.372
ACE	10X	0	1e-303	0.654312	0.539	0.209
IGHA2	10X	0	1e-303	0.652093	0.618	0.243
MEP1A	10X	0	1e-303	0.646294	0.538	0.089
SLC4A7	10X	0	1e-303	0.645253	0.547	0.196
MALL	10X	0	1e-303	0.644282	0.69	0.339
TMEM256	10X	0	1e-303	0.640619	0.646	0.306
ALDH1A1	10X	0	1e-303	0.639292	0.698	0.389
CLDN15	10X	0	1e-303	0.63734	0.723	0.359
ACADVL	10X	0	1e-303	0.630755	0.881	0.577
HADHA	10X	0	1e-303	0.63024	0.805	0.482
FUOM	10X	0	1e-303	0.623109	0.622	0.268
GPA33	10X	0	1e-303	0.616423	0.59	0.192
RAB30	10X	0	1e-303	0.61316	0.389	0.065
CIDEC	10X	0	1e-303	0.612329	0.429	0.049
FTL	10X	0	1e-303	0.603606	0.968	0.872
MIR194-2HG	10X	0	1e-303	0.600634	0.562	0.214
EPHX2	10X	0	1e-303	0.588975	0.637	0.249
P4HB	10X	0	1e-303	0.587281	0.91	0.66
RNF186	10X	0	1e-303	0.584177	0.462	0.079
PBLD	10X	0	1e-303	0.58027	0.567	0.142
TTC36	10X	0	1e-303	0.579142	0.447	0.031
CALM1	10X	0	1e-303	0.57324	0.894	0.683
CPS1	10X	0	1e-303	0.571064	0.407	0.017
FTH1	10X	0	1e-303	0.566606	0.986	0.933
GDA	10X	0	1e-303	0.564546	0.576	0.262
MAF	10X	0	1e-303	0.562043	0.5	0.116
ANXA13	10X	0	1e-303	0.561245	0.524	0.213
GNA11	10X	0	1e-303	0.560241	0.671	0.343
IGHA1	10X	0	1e-303	0.559898	0.798	0.417
PPP1R14D	10X	0	1e-303	0.558891	0.524	0.176
TNFRSF1A	10X	0	1e-303	0.556475	0.642	0.311
ABCG2	10X	0	1e-303	0.554676	0.417	0.02
ENPEP	10X	0	1e-303	0.551675	0.352	0.004
GADD45A	10X	0	1e-303	0.551281	0.652	0.347
HADHB	10X	0	1e-303	0.550555	0.709	0.399
NAPRT	10X	0	1e-303	0.547639	0.737	0.371
ALKBH7	10X	0	1e-303	0.536241	0.778	0.477
EDF1	10X	0	1e-303	0.532663	0.941	0.765
TKFC	10X	0	1e-303	0.531156	0.52	0.187
SLC25A37	10X	0	1e-303	0.530765	0.767	0.449
MT-CO1	10X	0	1e-303	0.528594	0.999	1
MPP1	10X	0	1e-303	0.527807	0.418	0.042
DDC	10X	0	1e-303	0.525477	0.492	0.171
MOGAT2	10X	0	1e-303	0.525279	0.456	0.064
AADAC	10X	0	1e-303	0.52169	0.457	0.083
MT1A	10X	0	1e-303	0.519361	0.381	0.087
MPST	10X	0	1e-303	0.518911	0.821	0.503
PRR13	10X	0	1e-303	0.515654	0.857	0.576
ITM2B	10X	0	1e-303	0.515526	0.862	0.613
NCOA4	10X	0	1e-303	0.513666	0.622	0.317
TRPV6	10X	0	1e-303	0.513519	0.351	0.041
DGKA	10X	0	1e-303	0.510443	0.51	0.154
TM6SF2	10X	0	1e-303	0.494789	0.511	0.114
FAM3B	10X	0	1e-303	0.493596	0.747	0.374
SMPD3	10X	0	1e-303	0.492463	0.548	0.171
LEAP2	10X	0	1e-303	0.491683	0.35	0.076
CYP2C9	10X	0	1e-303	0.48504	0.404	0.068
SLC4A4	10X	0	1e-303	0.483489	0.49	0.158
MGAM	10X	0	1e-303	0.4834	0.351	0.01
BDH2	10X	0	1e-303	0.477602	0.524	0.163
MT-CO3	10X	0	1e-303	0.475222	0.998	1
GPD1	10X	0	1e-303	0.470871	0.466	0.146
SLC22A18	10X	0	1e-303	0.468215	0.721	0.405
MEP1B	10X	0	1e-303	0.463754	0.34	0.008
C1orf115	10X	0	1e-303	0.45106	0.463	0.122
ACOX1	10X	0	1e-303	0.450236	0.614	0.315
SLC9A3R1	10X	0	1e-303	0.446223	0.704	0.389
ADH4	10X	0	1e-303	0.444459	0.328	0.023
MS4A10	10X	0	1e-303	0.440592	0.323	0.004
SLC2A5	10X	0	1e-303	0.439163	0.364	0.007
SLC30A10	10X	0	1e-303	0.438771	0.331	0.03
CNDP2	10X	0	1e-303	0.433761	0.648	0.338
SLC51A	10X	0	1e-303	0.428233	0.352	0.019
TREH	10X	0	1e-303	0.424303	0.368	0.025
DHRS1	10X	0	1e-303	0.421288	0.538	0.234
SLC46A1	10X	0	1e-303	0.417049	0.257	0.02
CYP4F12	10X	0	1e-303	0.413455	0.523	0.207
LPCAT3	10X	0	1e-303	0.410841	0.53	0.205
FAM13A	10X	0	1e-303	0.410365	0.552	0.235
MT-CYB	10X	0	1e-303	0.408334	0.997	0.999
CD68	10X	8.49735e-308	2.8631e-303	0.41547	0.629	0.329
MAP2K2	10X	8.19454e-306	2.76107e-301	0.423363	0.725	0.442
SCP2	10X	7.95603e-305	2.68071e-300	0.452529	0.766	0.474
RAMP1	10X	2.99001e-298	1.00746e-293	0.454616	0.507	0.223
MISP	10X	7.35564e-293	2.47841e-288	0.43695	0.815	0.547
DECR1	10X	1.39724e-290	4.70785e-286	0.413947	0.545	0.28
HSD17B11	10X	1.70099e-288	5.73131e-284	0.416491	0.692	0.382
SLC13A2	10X	1.20515e-287	4.06062e-283	0.414047	0.434	0.158
ABHD11-AS1	10X	2.21481e-287	7.46259e-283	0.411155	0.489	0.196
CTSZ	10X	5.70393e-287	1.92188e-282	0.439701	0.672	0.394
TMED4	10X	7.25297e-282	2.44382e-277	0.409676	0.673	0.405
PPP1CC	10X	2.57091e-278	8.66242e-274	0.412571	0.663	0.387
ATP5D	10X	1.45602e-272	4.9059e-268	0.450942	0.939	0.718
DMBT1	10X	2.4297e-269	8.18664e-265	0.763278	0.514	0.218
HRASLS2	10X	9.11545e-267	3.07136e-262	0.439803	0.403	0.124
ATP5L	10X	1.53337e-255	5.16653e-251	0.430885	0.863	0.621
AHCYL1	10X	9.88668e-251	3.33122e-246	0.415188	0.616	0.367
AKR1C3	10X	8.06407e-246	2.71711e-241	0.592156	0.622	0.387
SLC25A5	10X	4.05809e-230	1.36733e-225	0.496502	0.846	0.608
SUCLG1	10X	1.46619e-229	4.94016e-225	0.408255	0.663	0.39
IGKC	10X	7.83185e-172	2.63886e-167	0.516766	0.862	0.656
HLA-DRB5	10X	4.44576e-143	1.49796e-138	0.418745	0.52	0.289
FCGBP	10X	7.25242e-125	2.44363e-120	0.899292	0.223	0.415
SERPINA1	10X	3.64836e-96	1.22928e-91	0.687692	0.435	0.272
HSPD1	10X	7.27383e-73	2.45084e-68	0.405931	0.743	0.617
PMP22	10X	5.79552e-65	1.95274e-60	0.425853	0.275	0.168
HSP90AA1	10X	4.43777e-61	1.49526e-56	0.56649	0.887	0.842
HSPH1	10X	2.65182e-60	8.93505e-56	0.411383	0.603	0.488
