# Supplementary material for: Single-cell profiling reveals molecular basis of malignant phenotypes and tumor microenvironments in small bowel adenocarcinomas
Source: Cell Discov. 2022 Sep 14;8:92. doi: 10.1038/s41421-022-00434-x (PMC9475032; doi:10.1038/s41421-022-00434-x)
Supplement: Supplementary file 7 — Supplementary Table 6 [file 41421_2022_434_MOESM7_ESM.xlsx]

## Sheet: Table S6. Identified 4 programs
Supplementary Table S6: The 4 identified gene expression programs
Cell.cycle	Mitochondria	Metabolism	EMT
AURKB	HMGB1	CKS2	PLAUR
PBK	DEK	H2AFZ	VNN1
HJURP	HMGN1	ANP32E	KRT23
CEP55	ATP5I	MRPL51	SAA2
BIRC5	APRT	NAA38	TSPAN1
KIF2C	NUCKS1	RBBP7	PTGES
CENPF	NOP56	RPS15	TRIM29
TOP2A	SVIP	RPL13	TMBIM1
PRC1	RPS4X	MT1F	SFTA2
MKI67	RPL4	EIF5B	C15orf48
E2F8	RPS23	GMDS	RP11-242J7.1
UBE2C	SLC25A6	OAT	SAA1
RRM2	ATP5C1	SERPINB5	STOM
NCAPH	ANXA5	CD24	SDCBP2
TACC3	RPL23A	MPC2	MYL12A
GTSE1	ATP5G2	ATP5G1	SLC6A20
NUSAP1	RPSA	PPA1	TACSTD2
RAD51AP1	LRRC75A	FMOD	PTPRR
DIAPH3	LYZ	NPM1	KCNK1
TYMS	ACTG1	LMAN1	CD59
CDK1	MT1X	UQCRH	ANXA3
SPC25	COX6A1	CUTA	MUC13
KIF4A	RPS27L	PRDX3	FSTL3
TROAP	TFF1	CD99	RHOC
DLGAP5	RSL1D1	MGST1	CTSE
ZWINT	TFF3	SNRPE	CDA
CENPU	LDLR	BTF3	SDR16C5
CDCA8	CTSC	MGST3	PLAC8
ANLN	PHLDA1	CA2	CEACAM6
ARHGEF39	COPZ1	HES1	RMND5A
CDKN3	PKM	SSR2	TGM2
CDCA2	KLF5	UQCRFS1	PDZK1IP1
CENPQ	CCT3	ANXA4	AC004510.3
CENPW	NAP1L1	SEC11C	SAMD9
ASPM	HMGA1	MT1H	XKR9
CENPE	MT1E	CYB5A	PERP
HMGB2	CERS6	LMNA	IRAK2
ATAD2	CPD	RP11-3P17.5	LAMC2
SGOL1	SLC12A2	HADHB	CHAC1
CENPK	HLA-DRA	LDHB	CEACAM7
IQGAP3	CXCL1	PRDX2	STEAP4
RFC3	BTG2	SLC25A3	DUSP5
ESCO2	GC	SH3BGRL	MYEOV
STMN1	MT-ND5	ETS2	MAL2
NDC80	MT-ND2	NACA	LINC00520
CCNB1	MT-ATP6	HACD3	CXCL16
SMC4	MT-ND3	ATP5O	CLDN12
NCAPD2	MT-ND4	PEBP1	CEACAM5
TPX2	MT-CO2	CA9	APBB1IP
HMGN2	MT-CYB	EIF3E	MSLN
TK1	ATP5A1	ANXA10	RNF103
CKAP2L	MT-ND6	CYSTM1	VAMP5
KIF14	IGHG3	ALDH2	CDKN2B
NUF2	MT-ND1	ARSE	NPC1
HIST1H4C	MT-ATP8	FH	SLC6A14
BUB1	RPL36	MRPS35	ATP6V0B
SAPCD2	MT-ND4L	NQO1	PI3
CCNA2	IGHG1	ALDH1A1	DAB2
KIF20B	RPPH1	PLGRKT	SCCPDH
CDCA3	RPS19	ILF2	CDCP1
CDC20	GOLGA8B	CD9	C10orf54
KIF11	RPL28	CNBP	MUC12
CKAP2	LUC7L3	DAD1	TMEM159
CASC5	PRPF4B	SERPINB1	CDKN2A
KIF18A	SUCLG1	TNFRSF10B	FBXO32
KIAA0101	MTRNR2L12	HIGD2A	IGFBP1
MELK	IGHG4	PDHA1	B4GALT1
KIF23	IGLC2	PRDX4	HSD17B11
CDCA5	ARGLU1	TM4SF1	CTSA
ARHGAP11B	SNHG25	PHLDA2	GCNT3
FANCD2	SRRM2	TMEM30B	OSMR
SMC2	RYR2	APEX1	DUOX2
GMNN	ATP5B	LGALS3BP	SRD5A3
NCAPG	SON	ATRAID	ASS1
ASF1B	ATHL1	TMED10	TP53INP2
PTTG1	TRHDE	SDCBP	RNF149
KIF15	IGHM	CKMT1B	ABHD3
MYBL2	UPF2	ID2	ZNF292
UBE2T	C1QA	CLDN2	CXCL5
ARHGAP11A	CXCL14	PGK1	LINC01559
C21orf58	IGKC	EIF3L	GSN
AURKA	CHD9	UAP1	TMEM45B
PLK1	TCF25	EID1	ISG20
CLSPN	DMD	TNFRSF11A	GULP1
H2AFX	UQCRC2	ZNF511	CCK
SKA2	FEM1A	KLF6	UBE2H
SKA3	KIAA0907	NDUFC1	VAMP8
DBF4	GAS6-AS1	SYT13	PTTG1IP
FANCI	RRBP1	EPHA2	ERO1A
HMMR	ERN2	JTB	RNF186
MNS1	PNISR	SCP2	TIMP2
FAM111A	MCF2L2	GTF3A	UPP1
NUDT1	JCHAIN	MRPL24	MFI2
CCNB2	CSMD3	LINC00511	CLDN1
CCDC34	PCNXL2	NPC2	MOSPD1
HIST1H1D	XIST	MRFAP1	ITGB1
PRR11	TSIX	MCL1	MGLL
TUBB	ZBTB37	GP2	RHOD
DHFR	C1QB	PTRHD1	TFPI
SPAG5	LINC00467	NDUFA12	HDAC9
FAM111B	ZNF445	ADH1C	SPINT1
HIST2H2AC	RBM25	NDUFA9	DYNLT3
HELLS	IGHA2	NDUFS4	CAB39
ECT2	CEP78	DUSP23	KRT7
STIL	MMS22L	EIF3I	TMEM176B
NCAPD3	ILF3	TMEM261	PDP1
PRIM1	ATAD2B	RNASE1	NDFIP2
H2AFV	PNN	ALDH9A1	CD47
SGOL2	TNRC6A	ADRA2A	DSC2
EZH2	COL27A1	DCTPP1	LINC01133
CMSS1	C1QBP	MPZL1	DYNLRB1
CEP152	EGR1	GDF15	TNFRSF21
PRKDC	RUFY2	ATP1B1	C19orf33
RRM1	POLR3GL	ESD	FNDC3B
GINS2	METTL12	NDUFS2	TRAM1
DNMT1		ACP1	TMPRSS2
ORC6		GOT2	OAS1
E2F3		REG4	TXNRD1
ITGB3BP		TM7SF3	SLPI
CENPJ		ECH1	FXYD5
BARD1		PSMD6	EPS8
RECQL4		HLA-DRB5	UBE2B
MIS18BP1		AEN	NNMT
NASP		CSRNP1	CAV2
NEK2		PPA2	TRIM25
RNASEH2A		PCBD1	CCDC68
DDX39A		SYNCRIP	SESTD1
MAD2L1		ONECUT3	PXDC1
RANBP1		HMGN3	UGCG
POLE		TMX4	GRN
CKS1B		F3	RBP4
IL17RB		VPS37B	ANKRD10
CHAF1A		GPRC5A	PKIB
PHF19		CCDC47	EGFR
KIF22		TEX264	APOL1
MCM7		GRPEL1	ARFGAP3
ATAD5		PFDN2	SRI
MCM3		ETHE1	RARRES3
STRA13		ZFP36	HIGD1A
BRCA1		KRT10	TJP2
DTYMK		ARL14	MUC4
CHEK1		ETNK1	MXD1
PCNA		SERTAD1	RP11-10A14.5
E2F7		SGMS2	ANXA1
CBX3		ALDH3A2	LRP10
CBX5		RAB10	LPIN2
TMPO		NEDD4L	TPP1
CSE1L		IER3	HIST1H2AC
CBX1		FAT1	C6orf222
FABP5		DUSP4	TSC22D1
LBR		FRMD4B	PLA2G16
SNRPD1		MMP1	YWHAH
MZT1		CCDC85B	FAM134B
COMMD4		BCCIP	CLDN23
LIG1		NUCB2	FKBP9
KPNA2		VCL	CDH3
KNTC1		MIR222HG	TMEM106B
CEP295		KDM6B	RBCK1
RFC4		AVPI1	C2
WHSC1		HERPUD1	MAF
SMC1A		INSIG1	ADI1
C9orf142		ITPKC	WBP5
ATAD3A		AREG	PLSCR1
PARP1		DUSP1	MYO1B
SRSF10		ZG16B	C4BPB
SMC3		SEPT9	RARRES1
COMTD1		TIMP1	PCDH1
DUT			TMEM127
MCM4			IGFBP3
TPRKB			IL18
RNASEH2C			SERTAD2
WBP11			VAMP3
MCMDC2			WDR45
CKAP5			PELI1
SNRPF			SOD2
DKC1			IFNGR1
RPA3			BMP2
WDR34			ARL8B
SIVA1			CAPG
AHCY			GLRX
CTNNAL1			UBE2D1
TGS1			IDS
HNRNPAB			KLF4
SLC25A10			ZFAND2A
			C10orf10
			RDH10
			RRAGC
			SAV1
			TNFAIP2
			HK2
			CEACAM1
			GPR137B
			TGIF1
			ERBB2IP
			SCIN
			DEGS1
			PDK4
			S100A4
			APOD
			PTGS2
