# Supplementary material for: Single-cell profiling reveals molecular basis of malignant phenotypes and tumor microenvironments in small bowel adenocarcinomas
Source: Cell Discov. 2022 Sep 14;8:92. doi: 10.1038/s41421-022-00434-x (PMC9475032; doi:10.1038/s41421-022-00434-x)
Supplement: Supplementary file 8 — Supplementary Table 7 [file 41421_2022_434_MOESM8_ESM.xlsx]

## Sheet: Table S7. Drug predication
Supplementary Table S7: Drug prediction output
Components	Dataset	log2FC	TumorScore.correlation	p.value	adjusted.p.value
austocystin.D..CTRP.416775.	CTRP	-0.131772	-0.74257895244953	9.74683035125349e-11	3.04101e-08
selumetinib.navitoclax..8.1.mol.mol...CTRP.660248.	CTRP	-0.0973836	-0.826154708206994	4.66045966410377e-14	1.81758e-11
navitoclax.PLX.4032..1.1.mol.mol...CTRP.660219.	CTRP	-0.0664163	-0.802992930508057	3.42627178082634e-12	1.18206e-09
selumetinib..CTRP.348991.	CTRP	-0.0542374	-0.63313228050497	8.84830903747117e-07	0.000186699
PD.318088..CTRP.660410.	CTRP	-0.0466267	-0.560207765044218	1.37916617372518e-05	0.00247503
trametinib..CTRP.687418.	CTRP	-0.0465534	-0.493337442789108	0.000486909654509807	0.0652459
GDC.0879..CTRP.606248.	CTRP	-0.0452382	-0.853049548835848	2.10802138956376e-14	8.34776e-12
selumetinib.tretinoin..2.1.mol.mol...CTRP.660175.	CTRP	-0.0440203	-0.556356474310225	2.63827967482868e-05	0.00453784
BRD.K99006945..CTRP.687395.	CTRP	-0.0439224	-0.872125046931344	1.99968979045641e-18	9.21857e-16
BMS.536924..CTRP.411859.	CTRP	-0.0431105	-0.766126833511515	2.29577026908075e-10	6.88731e-08
selumetinib.UNC0638..4.1.mol.mol...CTRP.660281.	CTRP	-0.0429373	-0.606090537188695	3.76211734796172e-06	0.000729851
salermide.PLX.4032..12.1.mol.mol...CTRP.660269.	CTRP	-0.0418661	-0.927583708758844	3.13960112579439e-24	1.65143e-21
PLX.4720..CTRP.606256.	CTRP	-0.0390817	-0.861896673309303	6.15610446608015e-16	2.57325e-13
decitabine.navitoclax..2.1.mol.mol...CTRP.660180.	CTRP	-0.0390246	-0.54978922413609	1.04182838532499e-05	0.00191696
dabrafenib..CTRP.687954.	CTRP	-0.0371803	-0.847584823511331	3.05459689076593e-15	1.25238e-12
bafilomycin.A1..CTRP.467037.	CTRP	-0.0337502	-0.779247053355051	1.81637291976958e-11	5.88505e-09
selumetinib.piperlongumine..8.1.mol.mol...CTRP.660220.	CTRP	-0.0336688	-0.603277471529314	6.53549883221365e-06	0.00123521
selumetinib.BRD.A02303741..4.1.mol.mol...CTRP.660178.	CTRP	-0.0331921	-0.487064435436255	0.00045618347130358	0.062041
selumetinib.PLX.4032..8.1.mol.mol...CTRP.660133.	CTRP	-0.0318271	-0.436901071065899	0.00193660515098738	0.224646
navitoclax.birinapant..1.1.mol.mol...CTRP.660172.	CTRP	-0.028844	-0.337003459711687	0.0105470446210408	0.887206
navitoclax.piperlongumine..1.1.mol.mol...CTRP.660284.	CTRP	-0.0273438	-0.474269036310795	0.000230781425663817	0.0336941
BRD.K44224150..CTRP.438564.	CTRP	-0.0258952	-0.805877573021496	6.17378020055017e-13	2.22256e-10
selumetinib.vorinostat..8.1.mol.mol...CTRP.660176.	CTRP	-0.0245522	-0.506618128044364	0.000105378588850932	0.0162283
ML312..CTRP.434195.	CTRP	-0.0234861	-0.92596794057186	2.30725665547291e-25	1.22515e-22
compound.1B..CTRP.62111.	CTRP	-0.0227941	-0.830158767756201	3.4524002940174e-14	1.35334e-11
GSK2636771..CTRP.668723.	CTRP	-0.0226034	-0.867676675317082	6.1553279825294e-19	2.88685e-16
JW.55..CTRP.682993.	CTRP	-0.0221256	-0.937503607677338	4.30473506805937e-27	2.30303e-24
NPC.26..CTRP.609058.	CTRP	-0.0215353	-0.803355633330015	3.13990099444698e-13	1.1492e-10
BRD.K34485477..CTRP.446716.	CTRP	-0.0210657	-0.893960750078059	7.18288771735007e-22	3.64172e-19
BCL.LZH.4..CTRP.688516.	CTRP	-0.0205265	-0.917029611829376	1.01154887986522e-22	5.21959e-20
BRD.A02303741.navitoclax..2.1.mol.mol...CTRP.660268.	CTRP	-0.0205185	-0.48926153756781	0.00016379394369838	0.0244053
bleomycin..CTRP.639531.	CTRP	-0.0202151	-0.348517245838659	0.0121908890149759	0.975271
alisertib.navitoclax..2.1.mol.mol...CTRP.660282.	CTRP	-0.0188928	-0.199475535573934	0.0556577528112418	1
selumetinib.MK.2206..8.1.mol.mol...CTRP.660218.	CTRP	-0.0181125	-0.370343892242236	0.00804880906805095	0.74049
UNC0638.navitoclax..1.1.mol.mol...CTRP.660270.	CTRP	-0.0178708	-0.331824929028031	0.00912035356231146	0.806785
lovastatin..CTRP.30620.	CTRP	-0.0166866	-0.545377616510872	6.11595254082109e-05	0.00978552
CBB.1007..CTRP.687721.	CTRP	-0.0165362	-0.898852596296336	4.95047450694993e-22	2.51979e-19
C6.ceramide..CTRP.44554.	CTRP	-0.0161415	-0.910561650927184	2.80752705620434e-23	1.46272e-20
BRD.K50799972..CTRP.596868.	CTRP	-0.0156876	-0.723965155431859	5.38284981440098e-09	1.40492e-06
ixazomib..CTRP.632873.	CTRP	-0.0147725	-0.289777536909436	0.0312761258482615	1
COL.3..CTRP.665914.	CTRP	-0.0134855	-0.436813025370269	0.00114805470695375	0.141211
PRL.3.inhibitor.I..CTRP.411727.	CTRP	-0.0132825	-0.914918011285715	1.16838973559713e-21	5.90037e-19
GSK4112..CTRP.660081.	CTRP	-0.0128325	-0.778433235229577	9.15792903746084e-12	3.04959e-09
abiraterone..CTRP.660363.	CTRP	-0.012617	-0.823922736314468	2.28745397816827e-14	9.01257e-12
ABT.737..CTRP.411738.	CTRP	-0.0121766	-0.222577614648943	0.0683407874859479	1
vemurafenib..CTRP.649420.	CTRP	-0.0119885	-0.721850780557977	4.67779878413632e-09	1.23026e-06
pifithrin.alpha..CTRP.50747.	CTRP	-0.0119468	-0.632904811230569	1.82589493498292e-06	0.000372483
BRD.K96970199..CTRP.410703.	CTRP	-0.0113608	-0.871796260319993	1.06058911969372e-17	4.73023e-15
BRD.K84807411..CTRP.437906.	CTRP	-0.0112528	-0.824978766137466	1.49358630142231e-15	6.18345e-13
BRD.K14844214..CTRP.402775.	CTRP	-0.0110045	-0.807890175392491	2.84428687399321e-13	1.0467e-10
MK.0752..CTRP.660332.	CTRP	-0.0108873	-0.919166998906852	3.77002973020633e-23	1.96042e-20
BRD.K96431673..CTRP.417262.	CTRP	-0.0108352	-0.91634932326341	8.73280455831146e-24	4.57599e-21
BRD.K02251932..CTRP.442141.	CTRP	-0.0105082	-0.780795281036291	8.2102029960529e-12	2.75042e-09
MI.1..CTRP.185987.	CTRP	-0.0103807	-0.768229140430556	5.4314485515303e-12	1.83583e-09
fluvastatin..CTRP.660322.	CTRP	-0.0101134	-0.333726051613953	0.011242602719204	0.910651
purmorphamine..CTRP.52576.	CTRP	-0.00994833	-0.577451409013014	8.22244077763684e-06	0.00152937
isonicotinohydroxamic.acid..CTRP.478694.	CTRP	-0.00991194	-0.836530408440085	3.66255710427769e-15	1.49432e-12
BRD.K30019337..CTRP.437263.	CTRP	-0.00974391	-0.668136490974229	1.30481523613867e-08	3.31335e-06
AA.COCF3..CTRP.411724.	CTRP	-0.00972645	-0.343215953690124	0.0104570240694017	0.887206
NSC30930..CTRP.182395.	CTRP	-0.00956737	-0.845436147931015	7.64718340271184e-17	3.30358e-14
BRD.K09587429..CTRP.416842.	CTRP	-0.00922586	-0.740222039675471	5.96370751341225e-10	1.70562e-07
MG.132..CTRP.58948.	CTRP	-0.00904522	-0.607885111466321	5.91790799833238e-07	0.00012546
thalidomide..CTRP.24197.	CTRP	-0.00891831	-0.86378836478734	2.18524192172585e-18	1.00303e-15
procarbazine..CTRP.28183.	CTRP	-0.0088705	-0.788612758996029	3.1120925891406e-11	9.9587e-09
AT.406..CTRP.710154.	CTRP	-0.00885438	-0.510965605653153	0.000165663824729823	0.0245182
navitoclax..CTRP.362342.	CTRP	-0.00884179	-0.167419601473839	0.180372990398366	1
AZ3146..CTRP.660087.	CTRP	-0.00883443	-0.273061603835527	0.0516111539548594	1
SZ4TA2..CTRP.688138.	CTRP	-0.00872588	-0.739697890247503	4.13745484851177e-11	1.31985e-08
BRD.K78574327..CTRP.435898.	CTRP	-0.00834803	-0.864060435596666	2.96293012293877e-18	1.35406e-15
BRD.K48334597..CTRP.431987.	CTRP	-0.00831852	-0.746211767451281	1.53983978903243e-10	4.71191e-08
erlotinib.PLX.4032..2.1.mol.mol...CTRP.660768.	CTRP	-0.00830618	-0.242254900901481	0.115989760346808	1
VAF.347..CTRP.659226.	CTRP	-0.00805284	-0.742469685439667	2.08929887863672e-09	5.72468e-07
necrostatin.1..CTRP.375435.	CTRP	-0.00796958	-0.606855311571892	5.318915897784e-06	0.00101059
Compound.1541A..CTRP.411827.	CTRP	-0.00795665	-0.660704401185659	1.85749696709154e-08	4.60659e-06
A.804598..CTRP.661033.	CTRP	-0.00793815	-0.818679737499227	9.67173197340119e-14	3.68493e-11
navitoclax.MST.312..1.1.mol.mol...CTRP.660222.	CTRP	-0.00769125	-0.160927899232778	0.235838149175516	1
WAY.362450..CTRP.660821.	CTRP	-0.00765346	-0.90791713428088	3.30367269558024e-22	1.68487e-19
tosedostat..CTRP.417987.	CTRP	-0.00757211	-0.398179103562899	0.00351027467143373	0.38964
FGIN.1.27..CTRP.61775.	CTRP	-0.00740497	-0.395148936221104	0.00278109374543001	0.311482
TGX.221..CTRP.606356.	CTRP	-0.00737882	-0.458554121001254	0.000443692324829273	0.0607858
hyperforin..CTRP.660327.	CTRP	-0.00724213	-0.685442133594888	3.69460957262244e-08	8.79317e-06
simvastatin..CTRP.27894.	CTRP	-0.00709061	-0.921572052149426	1.95969057699314e-22	1.00532e-19
CIL41..CTRP.176181.	CTRP	-0.00682088	-0.383140618965742	0.00628174932085781	0.611602
BRD.K41334119..CTRP.446546.	CTRP	-0.00675724	-0.719041385881065	1.58281993566117e-10	4.8276e-08
BRD.K33199242..CTRP.449707.	CTRP	-0.00672073	-0.741161636065016	4.35408152394157e-10	1.27575e-07
LY2157299..CTRP.660431.	CTRP	-0.00660731	-0.894443436730854	1.02985242558305e-20	5.06687e-18
fumonisin.B1..CTRP.616353.	CTRP	-0.00654303	-0.486863677514563	0.00026453974002174	0.0380937
BRD.K86535717..CTRP.429535.	CTRP	-0.00633868	-0.858854028298728	3.61628867372217e-17	1.58032e-14
JW.480..CTRP.660227.	CTRP	-0.00630665	-0.807145470084506	1.94584149313043e-13	7.21907e-11
UNC0321..CTRP.635576.	CTRP	-0.00616019	-0.83367713179223	9.6058861410841e-16	3.98644e-13
BRD.K17060750..CTRP.600054.	CTRP	-0.00596978	-0.763925079296033	2.06806163789499e-11	6.65916e-09
BRD8899..CTRP.608062.	CTRP	-0.00581067	-0.619745342481599	2.7840277022102e-07	6.0135e-05
sitagliptin..CTRP.58442.	CTRP	-0.00573662	-0.881252301198707	1.18813058819095e-19	5.67926e-17
tigecycline..CTRP.659993.	CTRP	-0.00562154	-0.335152431413497	0.0125051355652989	0.987906
BRD.K90370028..CTRP.362207.	CTRP	-0.00556459	-0.852118505446092	5.12818260008027e-17	2.22563e-14
BRD.K71781559..CTRP.425733.	CTRP	-0.00551238	-0.703131130087216	2.82270459539398e-08	6.85917e-06
JW.74..CTRP.676728.	CTRP	-0.00529318	-0.423755463447312	0.00141965575424935	0.170359
BRD.K45681478..CTRP.142931.	CTRP	-0.00520244	-0.181334278274125	0.201886340996707	1
BRD1835..CTRP.404070.	CTRP	-0.00518116	-0.524530102963916	2.9369300482625e-05	0.00496341
MLN2480..CTRP.687579.	CTRP	-0.00498612	-0.220053460919056	0.0793910762141461	1
cytochalasin.B..CTRP.50163.	CTRP	-0.00491501	-0.139172583898822	0.195674812948681	1
BRD.K02492147..CTRP.415688.	CTRP	-0.00487993	-0.560226740546204	1.61599023848311e-05	0.00284414
CHIR.99021..CTRP.347812.	CTRP	-0.00487015	-0.226002836946541	0.0659555315059347	1
BRD.K13185470..CTRP.660839.	CTRP	-0.00480067	-0.369481258584363	0.0103163465196327	0.887206
BRD.K55473186..CTRP.651306.	CTRP	-0.00469914	-0.64070226257997	1.44715165200425e-07	3.22715e-05
BRD.K49290616..CTRP.414479.	CTRP	-0.00455942	-0.819504913252223	3.61774378349693e-13	1.31771e-10
ML334.diastereomer..CTRP.654278.	CTRP	-0.00426266	-0.462953418708182	0.00119921698248488	0.145105
ML029..CTRP.350548.	CTRP	-0.00423009	-0.437155975396279	0.000768887664694901	0.0968798
BRD.K42260513..CTRP.687715.	CTRP	-0.00387103	-0.90477831633169	2.35752655273392e-21	1.18348e-18
selumetinib.GDC.0941..4.1.mol.mol...CTRP.660174.	CTRP	-0.00386869	-0.0327198803855017	0.667514237101873	1
BRD.A05715709..CTRP.660342.	CTRP	-0.00366342	-0.940276043619396	4.31880805320272e-25	2.28465e-22
BMS.195614..CTRP.660228.	CTRP	-0.00351206	-0.471264301741086	0.000410515376581355	0.0566511
prochlorperazine..CTRP.33166.	CTRP	-0.00344201	-0.196558751036985	0.0757480621676234	1
ML083..CTRP.255961.	CTRP	-0.00334634	-0.703231029676911	2.03373408361453e-09	5.59277e-07
AC.55649..CTRP.375487.	CTRP	-0.00320382	-0.722718199206538	3.96351228138714e-10	1.16527e-07
istradefylline..CTRP.687694.	CTRP	-0.00300994	-0.876947138150675	4.87369322109877e-19	2.30038e-16
IPR.456..CTRP.660084.	CTRP	-0.00300394	-0.821254893501825	1.299904188489e-14	5.16062e-12
BRD.K27224038..CTRP.397964.	CTRP	-0.00296881	-0.524640325454119	2.84249320733766e-05	0.00483224
BRD.K16147474..CTRP.447732.	CTRP	-0.00292773	-0.778669032207717	3.46962191978482e-12	1.19355e-09
BRD.K27986637..CTRP.452570.	CTRP	-0.00288368	-0.654552710229424	6.59565374441462e-08	1.54338e-05
bortezomib..CTRP.411737.	CTRP	-0.00272774	-0.134553814690701	0.265957734028744	1
BEC..CTRP.60679.	CTRP	-0.00270381	-0.910242758717043	5.87794287885258e-23	3.04477e-20
semagacestat..CTRP.660341.	CTRP	-0.00257345	-0.303857742545793	0.0179064728388555	1
CID.5951923..CTRP.267119.	CTRP	-0.00255051	-0.379404311191987	0.00890194202253509	0.806785
BRD.K04800985..CTRP.435086.	CTRP	-0.00253371	-0.893153442807831	9.74589470046989e-20	4.66828e-17
ruxolitinib..CTRP.639450.	CTRP	-0.00244163	-0.112197760955076	0.432096177132821	1
betulinic.acid..CTRP.23256.	CTRP	-0.00217773	-0.869804214160923	1.39540382102111e-16	5.97284e-14
selumetinib.decitabine..4.1.mol.mol...CTRP.660249.	CTRP	-0.00211683	-0.0510441993277637	0.762912197232791	1
BRD8958..CTRP.418163.	CTRP	-0.0016583	-0.848434926881651	4.07129017701186e-17	1.77508e-14
ML258..CTRP.660314.	CTRP	-0.00154232	-0.825739489143805	2.66633429166655e-14	1.04787e-11
SR1001..CTRP.660317.	CTRP	-0.0013594	-0.199064359594988	0.182315796875324	1
BRD.K37390332..CTRP.463198.	CTRP	-0.00133762	-0.424210527143931	0.00189130695155149	0.221283
RAF265..CTRP.660414.	CTRP	-0.00124879	-0.0250458186072715	0.756807826803818	1
BRD.K48477130..CTRP.649754.	CTRP	-0.00120935	-0.60203681495887	3.68853605377337e-06	0.000719265
gefitinib..CTRP.52926.	CTRP	-0.00111254	-0.00825840865209722	0.741757892925497	1
BRD.K19103580..CTRP.436211.	CTRP	-0.000910209	-0.151005274201568	0.225197813575113	1
BRD.K51831558..CTRP.687661.	CTRP	-0.00089241	-0.1411854472074	0.256026797954593	1
FSC231..CTRP.660079.	CTRP	-0.00081265	-0.911103318777448	1.03930688845876e-22	5.35243e-20
cimetidine..CTRP.26870.	CTRP	-0.00059622	-0.0922652146561621	0.353713421024242	1
BRD.K33514849..CTRP.401251.	CTRP	-0.000543709	-0.241183168359692	0.0714534219191499	1
PF.4800567..CTRP.688962.	CTRP	-0.000478259	-0.281549001166718	0.0191730889763828	1
IU1..CTRP.272805.	CTRP	-0.000461889	-0.0996772018192285	0.329136579086156	1
VU0155056..CTRP.660119.	CTRP	-9.85638e-05	-0.940532556173623	1.42353279107469e-27	7.64437e-25
BRD.K09344309..CTRP.439882.	CTRP	-8.72404e-05	-0.0303214259108853	0.95026977499769	1
SR8278..CTRP.668858.	CTRP	7.76146e-08	0.206983075531703	0.107913644323051	1
CIL55..CTRP.1788.	CTRP	8.07846e-05	0.0432686023382195	0.932535394916525	1
X968..CTRP.660080.	CTRP	0.000247492	0.195935586493707	0.145642698390862	1
KH.CB19..CTRP.660085.	CTRP	0.000413777	0.267738864339733	0.0600139744227516	1
palmostatin.B..CTRP.679844.	CTRP	0.000578618	0.055699599160209	0.617460541260786	1
BRD.K52037352..CTRP.450415.	CTRP	0.000679997	0.545175474607023	5.52854175016301e-05	0.00890095
etomoxir..CTRP.660082.	CTRP	0.000704188	0.937211883791344	3.48380006064763e-25	1.84641e-22
BRD.K71935468..CTRP.58566.	CTRP	0.000715297	0.234815590679019	0.0766657666660425	1
importazole..CTRP.46792.	CTRP	0.000748796	0.119585746261591	0.488439326868222	1
BRD.K03911514..CTRP.660424.	CTRP	0.0008009	0.722456724454211	1.87463922472004e-09	5.2115e-07
BRD.K27188169..CTRP.660798.	CTRP	0.000991908	0.382457860494604	0.00691491073926155	0.663831
SMER.3..CTRP.660286.	CTRP	0.00101563	0.0259736850435534	0.902914859339147	1
EX.527..CTRP.608999.	CTRP	0.00104011	0.565213507529534	5.2976155257889e-05	0.00863511
SB.431542..CTRP.50753.	CTRP	0.00111217	0.298500117218234	0.0433000493545532	1
PYR.41..CTRP.660202.	CTRP	0.00126418	0.284049165108076	0.0711841690870232	1
SAR.245409..CTRP.660304.	CTRP	0.00149509	0.0842140851184255	0.533644171072543	1
sonidegib..CTRP.636425.	CTRP	0.00174868	0.153918136912969	0.229999603443791	1
BAM7..CTRP.660229.	CTRP	0.00191033	0.1674381365103	0.224761926187572	1
pitstop2..CTRP.660985.	CTRP	0.00237406	0.568474827948155	1.32636947023299e-05	0.00240073
cisplatin..CTRP.375395.	CTRP	0.00243001	0.845073571399498	2.8569597238735e-16	1.21421e-13
AZD1480..CTRP.660306.	CTRP	0.00258242	0.197000017307021	0.279571750887433	1
ELCPK..CTRP.609056.	CTRP	0.00283366	0.159420552752382	0.413893288268575	1
mdivi.1..CTRP.215497.	CTRP	0.00286807	0.256929056934332	0.0679060882917013	1
ciclosporin..CTRP.55512.	CTRP	0.00295825	0.137058203619984	0.383327215429266	1
ML239..CTRP.609781.	CTRP	0.00298585	0.158472760385487	0.329999550678036	1
O6.Benzylguanine..CTRP.345712.	CTRP	0.00301974	0.733137913429864	1.81985050475092e-09	5.07738e-07
tretinoin.navitoclax..4.1.mol.mol...CTRP.660179.	CTRP	0.00303602	0.0583611419163934	0.731200608094481	1
SCH.529074..CTRP.609062.	CTRP	0.00305335	0.284872534208586	0.0921636344908178	1
CAY10576..CTRP.622913.	CTRP	0.00312515	0.856102582543382	1.04728879641617e-17	4.68138e-15
NVP.TAE684..CTRP.606249.	CTRP	0.00316306	0.108649180060621	0.595820370042367	1
L.685458..CTRP.411717.	CTRP	0.00322289	0.30464365989127	0.0352295243224726	1
ML006..CTRP.17712.	CTRP	0.00326737	0.38394865122343	0.00531562115149574	0.542193
BRD.K28456706..CTRP.651642.	CTRP	0.00340228	0.154603603172679	0.275017349684093	1
idelalisib..CTRP.660430.	CTRP	0.00349065	0.194917720737852	0.168227190604532	1
bardoxolone.methyl..CTRP.660318.	CTRP	0.0035526	0.114537797104413	0.471481188740803	1
STAT3.inhibitor.VI..CTRP.411734.	CTRP	0.00356638	0.415750683776378	0.00195415454146389	0.224728
BRD.K55116708..CTRP.444779.	CTRP	0.0036551	0.217760771777511	0.122117681302726	1
BRD.K58730230..CTRP.660797.	CTRP	0.00370354	0.643303264429802	2.73022964228171e-07	5.9246e-05
HC.067047..CTRP.660083.	CTRP	0.00370638	0.724356306228601	7.87923098483461e-10	2.22982e-07
temozolomide..CTRP.351043.	CTRP	0.00371688	0.384452876406548	0.00756016188600649	0.703095
MST.312..CTRP.411865.	CTRP	0.00381038	0.12116033052758	0.358378791680671	1
cyclophosphamide..CTRP.32620.	CTRP	0.00389341	0.374518630947963	0.0060729519353404	0.601222
BRD.K63431240..CTRP.404566.	CTRP	0.00399126	0.123453775482661	0.386290467385502	1
YL54..CTRP.651298.	CTRP	0.00412864	0.732679464520599	9.32705810789717e-09	2.39705e-06
doramapimod..CTRP.660412.	CTRP	0.00433447	0.48542971845604	0.000539791873235904	0.0712525
tamoxifen..CTRP.26972.	CTRP	0.00441084	0.896323885630005	1.65062380360117e-18	7.64239e-16
PF.573228..CTRP.660075.	CTRP	0.00469115	0.280281937424904	0.0687357287109904	1
BIBR.1532..CTRP.417982.	CTRP	0.00480748	0.411010322626251	0.00464179852238869	0.492031
GSK1059615..CTRP.606471.	CTRP	0.00484505	0.258025213910982	0.0943425995313823	1
X16.beta.bromoandrosterone..CTRP.411726.	CTRP	0.00487771	0.480555149526622	0.000389210911172054	0.0548787
AZD6482..CTRP.639390.	CTRP	0.00509838	0.267408516189694	0.0568652700997895	1
PF.543..CTRP.660073.	CTRP	0.00530058	0.752422770327152	5.14769283819893e-10	1.48768e-07
fulvestrant..CTRP.464880.	CTRP	0.00532253	0.810142726025512	1.49410384809532e-13	5.58795e-11
R406..CTRP.417818.	CTRP	0.00546714	0.338386487264326	0.00979620618562888	0.85227
KU.55933..CTRP.58339.	CTRP	0.00546881	0.547267977371516	6.40757610325834e-05	0.010188
sildenafil..CTRP.27872.	CTRP	0.00570627	0.877386286111519	9.69557693441554e-18	4.34362e-15
BRD.K94991378..CTRP.53556.	CTRP	0.00570954	0.196696905412049	0.233989298361484	1
ifosfamide..CTRP.35319.	CTRP	0.00605759	0.57336263148629	7.4602740534329e-06	0.00140253
BRD.K75293299..CTRP.438691.	CTRP	0.00606379	0.445812157408294	0.00100874934050633	0.125085
BRD.K20514654..CTRP.651304.	CTRP	0.00615487	0.389238891569898	0.0109120915631153	0.894792
BMS.754807..CTRP.417981.	CTRP	0.00625177	0.19115459539207	0.305821358848473	1
YM.155..CTRP.417979.	CTRP	0.00632581	0.051217779380137	0.600283519450475	1
regorafenib..CTRP.628613.	CTRP	0.00654338	0.395699099103004	0.00535156868888194	0.542193
blebbistatin........CTRP.50140.	CTRP	0.00663924	0.618535641530764	2.44787874298133e-06	0.000482232
cyanoquinoline.11..CTRP.417415.	CTRP	0.00668637	0.602992804689932	1.54013501495297e-05	0.00272604
nelarabine..CTRP.660391.	CTRP	0.00680157	0.688088468040992	3.24513517511603e-08	7.78832e-06
RG108..CTRP.411831.	CTRP	0.00681548	0.481779117862242	0.000341769792213909	0.0485313
CI.976..CTRP.375390.	CTRP	0.00684293	0.811696409944702	1.60750988469635e-12	5.64236e-10
myricetin..CTRP.29985.	CTRP	0.00687826	0.867102326875499	2.6933576550293e-17	1.17969e-14
BRD.K35604418..CTRP.660230.	CTRP	0.00697828	0.27259323449728	0.0448223948053977	1
SCH.79797..CTRP.375264.	CTRP	0.00697849	0.177756671715178	0.23479875158074	1
trifluoperazine..CTRP.26914.	CTRP	0.0070473	0.816768422421874	5.52186484126385e-11	1.75595e-08
KU.60019..CTRP.660411.	CTRP	0.00725237	0.612951629524239	7.53723310797704e-06	0.00140946
itraconazole..CTRP.63349.	CTRP	0.00728975	0.782347515420643	3.35928567908061e-10	9.90989e-08
AGK.2..CTRP.411716.	CTRP	0.0074416	0.725981172332107	2.36813366985006e-08	5.77825e-06
lomeguatrib..CTRP.660207.	CTRP	0.00749758	0.898323437848566	6.81196996747819e-20	3.27656e-17
necrostatin.7..CTRP.660201.	CTRP	0.00750502	0.775406301679466	7.11817993296186e-11	2.24934e-08
Compound.23.citrate..CTRP.417451.	CTRP	0.00751804	0.423290560179193	0.00435386530603525	0.465864
myriocin..CTRP.417977.	CTRP	0.00756183	0.536708863889591	1.65479720279903e-05	0.0028959
SGX523..CTRP.635882.	CTRP	0.00762037	0.674001836448167	9.1054344715672e-08	2.09425e-05
SJ.172550..CTRP.416777.	CTRP	0.00765494	0.854572872406489	1.39227059140669e-16	5.97284e-14
darinaparsin..CTRP.609121.	CTRP	0.00768773	0.688176167682692	2.05302778271041e-07	4.51666e-05
salermide..CTRP.616352.	CTRP	0.00777368	0.507560665073057	0.000296383967343031	0.0423829
ML050..CTRP.153820.	CTRP	0.00777662	0.64016241759737	1.8481825626333e-06	0.000375181
marinopyrrole.A..CTRP.666910.	CTRP	0.00793755	0.423512030242952	0.00272551237094381	0.307983
PDMP..CTRP.58472.	CTRP	0.00795612	0.523123585797752	0.000137154424710403	0.0207134
epigallocatechin.gallate......CTRP.28801.	CTRP	0.00799943	0.385787066562274	0.0129381799004945	1
BRD.K66453893..CTRP.387472.	CTRP	0.00828464	0.280164780191418	0.0696673412735322	1
BRD.A02303741..CTRP.659371.	CTRP	0.00843779	0.809787270658755	4.17317915612804e-13	1.51486e-10
BRD.K41597374..CTRP.404452.	CTRP	0.00866344	0.595924180736704	5.19236115783214e-06	0.000991741
GPP.78..CTRP.632104.	CTRP	0.00922179	0.134663433707246	0.434416592858674	1
BRD.K29313308..CTRP.634814.	CTRP	0.00925566	0.745206677929673	7.1640343162004e-10	2.04175e-07
avicin.D..CTRP.688975.	CTRP	0.00939415	0.261747318438226	0.0460632927645302	1
stemregenin.1..CTRP.609063.	CTRP	0.00940119	0.581156020077207	1.37501726513477e-05	0.00247503
CAY10594..CTRP.411824.	CTRP	0.00942396	0.813496519046909	7.84223822109126e-13	2.79968e-10
carboplatin..CTRP.26979.	CTRP	0.00951752	0.779366334678047	1.02361749063514e-10	3.18345e-08
alpelisib..CTRP.668495.	CTRP	0.00958395	0.399018985155845	0.00714658180335366	0.678925
BRD.K99584050..CTRP.660140.	CTRP	0.00988042	0.664630784153522	2.87316087388397e-08	6.95305e-06
crizotinib..CTRP.628603.	CTRP	0.00988383	0.346728060332265	0.0235838554608455	1
crizotinib.PLX.4032..2.1.mol.mol...CTRP.660857.	CTRP	0.00989143	0.350970308079955	0.0255145283995342	1
BRD.K34099515..CTRP.660064.	CTRP	0.0099814	0.686172000412442	6.59879599128599e-08	1.54338e-05
BRD1812..CTRP.418162.	CTRP	0.0101482	0.400353039775515	0.00377753834514713	0.411752
curcumin..CTRP.28452.	CTRP	0.0102758	0.48666487492514	0.000803725700874854	0.100466
WZ8040..CTRP.628614.	CTRP	0.0104205	0.366589181258089	0.0144652509433264	1
BAX.channel.blocker..CTRP.18311.	CTRP	0.0104697	0.718535002362723	3.55648583590033e-08	8.5e-06
BRD.K16130065..CTRP.660425.	CTRP	0.0105668	0.753745901727101	1.64146672531107e-10	4.97364e-08
BRD.K79669418..CTRP.660139.	CTRP	0.0106627	0.668733222647522	1.38177927741989e-07	3.09519e-05
BRD.K64610608..CTRP.438776.	CTRP	0.0106935	0.703298386940074	2.9861877605882e-09	8.06271e-07
BRD.K85133207..CTRP.616408.	CTRP	0.0107874	0.690688357775061	1.76738969018541e-08	4.41847e-06
BRD.K27188169.navitoclax..2.1.mol.mol...CTRP.665818.	CTRP	0.0109845	0.37718366848596	0.00478872525561318	0.498027
BRD6340..CTRP.12877.	CTRP	0.0109858	0.808145887560558	3.57887412432405e-12	1.22755e-09
GW.405833..CTRP.375447.	CTRP	0.0111032	0.564597613963083	1.80907969592035e-05	0.0031478
quizartinib..CTRP.640011.	CTRP	0.0115702	0.71735210930014	2.12837300035058e-09	5.81046e-07
NSC48300..CTRP.594399.	CTRP	0.0116721	0.455599403354206	0.00118181737756092	0.144182
BRD.K92856060..CTRP.119769.	CTRP	0.0118191	0.434773611335878	0.000718164804451724	0.0912069
N9.isopropylolomoucine..CTRP.45093.	CTRP	0.0120059	0.679198063213428	1.36548429983034e-07	3.07234e-05
necrosulfonamide..CTRP.677522.	CTRP	0.0125335	0.445433719223162	0.00143779618553952	0.171098
ML320..CTRP.659682.	CTRP	0.0127689	0.514371777067201	0.000394791486018529	0.0552708
BRD.K13999467..CTRP.410270.	CTRP	0.012915	0.827372911692591	4.59873113464879e-13	1.66474e-10
indisulam..CTRP.411874.	CTRP	0.0129808	0.468674061023553	0.00183679877123252	0.216742
piperlongumine.MST.312..1.1.mol.mol...CTRP.660224.	CTRP	0.0132065	0.36026969372679	0.00886576448660353	0.806785
CIL70..CTRP.183526.	CTRP	0.0133251	0.408882705528821	0.0038105152214334	0.411752
vorapaxar..CTRP.660136.	CTRP	0.0136497	0.785706583377196	9.69768421438183e-12	3.21963e-09
TG100.115..CTRP.606470.	CTRP	0.0136794	0.699640244021175	8.26427629758317e-09	2.14045e-06
brefeldin.A..CTRP.411714.	CTRP	0.0137709	0.219679574767832	0.248178902491035	1
olaparib..CTRP.411867.	CTRP	0.0141495	0.536411426306114	2.95158304981285e-05	0.00496341
tacrolimus..CTRP.50737.	CTRP	0.0142062	0.765010991056934	2.76944499957101e-11	8.88992e-09
BRD.K66532283..CTRP.376693.	CTRP	0.0148517	0.599927827120239	2.28955994256754e-06	0.000455622
venetoclax..CTRP.666541.	CTRP	0.0150226	0.394296732101573	0.00493679512677959	0.50849
zebularine..CTRP.411739.	CTRP	0.0150512	0.504497581740304	7.64310594259801e-05	0.0119997
PF.184..CTRP.660208.	CTRP	0.015179	0.454637583686282	0.000615273002977612	0.0806008
barasertib.HQPA..CTRP.601923.	CTRP	0.0152065	0.298075776579763	0.0441699298200426	1
BRD.K70511574..CTRP.648987.	CTRP	0.0155098	0.279852490151815	0.0771664277306775	1
BRD9647..CTRP.37479.	CTRP	0.0157571	0.704625164200172	1.8284362975119e-08	4.55281e-06
gossypol..CTRP.25036.	CTRP	0.0158886	0.699851506641946	2.30090540549761e-08	5.63722e-06
afatinib..CTRP.606135.	CTRP	0.0159299	0.421974778015524	0.00721989221859573	0.678925
pifithrin.mu..CTRP.375596.	CTRP	0.0159873	0.822462382168593	2.64074430958828e-13	9.74435e-11
FQI.2..CTRP.609091.	CTRP	0.0163601	0.325421548020626	0.0380101883790213	1
parthenolide..CTRP.411792.	CTRP	0.016373	0.517980020769046	0.000216302368819852	0.0317964
CX.4945..CTRP.660421.	CTRP	0.016894	0.823878729174246	6.69457266977347e-14	2.57072e-11
KU.0060648..CTRP.632119.	CTRP	0.0169101	0.505295940919749	0.000397517805856063	0.0552708
erastin..CTRP.63578.	CTRP	0.0169642	0.40015875001184	0.00352943593976015	0.38964
pyrazolanthrone..CTRP.44511.	CTRP	0.0170245	0.825220471082733	5.97775132729561e-14	2.31339e-11
carboplatin.UNC0638..2.1.mol.mol...CTRP.660130.	CTRP	0.0170408	0.751062957078442	3.30949081821768e-09	8.80325e-07
saracatinib..CTRP.606035.	CTRP	0.0170864	0.587362302297783	1.22886742837384e-05	0.00224883
WP1130..CTRP.660432.	CTRP	0.017138	0.757433747056389	1.56187352870454e-09	4.38886e-07
CD.1530..CTRP.375562.	CTRP	0.0173043	0.520051092067629	9.95650398728946e-05	0.0154326
HBX.41108..CTRP.679843.	CTRP	0.0173441	0.630476015718378	1.4754823431011e-06	0.0003069
tubastatin.a..CTRP.411749.	CTRP	0.017419	0.851393834290029	1.13722697767683e-14	4.53754e-12
BRD.A71883111..CTRP.660145.	CTRP	0.017452	0.854939326527211	5.21163059045492e-14	2.02732e-11
R.428..CTRP.660993.	CTRP	0.0174631	0.818482839892947	5.34790247925408e-12	1.81294e-09
niclosamide..CTRP.32653.	CTRP	0.0175987	0.370924287349796	0.00892950792130891	0.806785
serdemetan.SCH.529074..1.1.mol.mol...CTRP.660132.	CTRP	0.0176268	0.643343363753011	1.64658786105108e-06	0.000339197
decitabine.carboplatin..1.1.mol.mol...CTRP.660250.	CTRP	0.0176361	0.571702209949364	3.78212605033536e-05	0.00627833
cediranib..CTRP.606136.	CTRP	0.0176612	0.904190882531204	1.60818533127481e-17	7.12426e-15
BRD.M00053801..CTRP.660890.	CTRP	0.0176666	0.787723530879803	1.45279712794786e-10	4.46009e-08
cerulenin..CTRP.52430.	CTRP	0.0178019	0.671923704816678	2.15241707762362e-07	4.71379e-05
AM.580..CTRP.58455.	CTRP	0.0178751	0.54132324192259	2.80671588702988e-05	0.00479948
GANT.61..CTRP.609332.	CTRP	0.0183293	0.886930174208538	1.35128794157678e-16	5.81054e-14
SKI.II..CTRP.375366.	CTRP	0.0184174	0.841628619885231	6.12730194511129e-14	2.36514e-11
PAC.1..CTRP.411832.	CTRP	0.0184491	0.723706381144636	2.5007697970677e-09	6.80209e-07
TG.101348..CTRP.411808.	CTRP	0.0185956	0.630229111727648	1.99953486999446e-06	0.000401907
pandacostat..CTRP.417098.	CTRP	0.0186038	0.948110352671261	3.93279175093599e-28	2.11584e-25
GSK.3.inhibitor.IX..CTRP.52582.	CTRP	0.0187342	0.640823373136075	2.53008741742255e-07	5.51559e-05
phloretin..CTRP.24173.	CTRP	0.0188618	0.734276119437628	2.87956933479033e-10	8.52353e-08
SID.26681509..CTRP.411731.	CTRP	0.0192027	0.665636535788064	8.00639003822036e-08	1.85748e-05
avrainvillamide..CTRP.411856.	CTRP	0.0194073	0.788110088106655	1.66735272476037e-11	5.4189e-09
FQI.1..CTRP.102193.	CTRP	0.0194726	0.523184339525616	0.00011386550474905	0.0174214
ZSTK.474..CTRP.606144.	CTRP	0.0200633	0.536855740825269	5.48795678830536e-05	0.00889049
selumetinib.JQ.1..4.1.mol.mol...CTRP.660177.	CTRP	0.0202003	0.302393905110897	0.0291068603446659	1
HLI.373..CTRP.481311.	CTRP	0.0202692	0.918684274827508	5.04384392282407e-21	2.50679e-18
YK.4.279..CTRP.632103.	CTRP	0.0202812	0.666425862193911	4.26351785665594e-07	9.12393e-05
bendamustine..CTRP.374755.	CTRP	0.0203113	0.633171840743423	9.96834928738616e-08	2.28275e-05
AT7867..CTRP.660409.	CTRP	0.0203579	0.713795422026998	8.24550590865681e-08	1.90471e-05
lapatinib..CTRP.634309.	CTRP	0.0205512	0.693245117042537	5.35508459848822e-08	1.2638e-05
alisertib..CTRP.636711.	CTRP	0.020566	0.425491557953644	0.00473779403757215	0.497468
Ko143..CTRP.418172.	CTRP	0.0205995	0.851156494911614	6.90222192552968e-16	2.87823e-13
dacarbazine..CTRP.32622.	CTRP	0.0207287	0.740862651110053	5.76835776942071e-10	1.66129e-07
GDC.0941..CTRP.639759.	CTRP	0.0210544	0.545807507373631	9.13039593443873e-05	0.0142434
VER.155008..CTRP.411815.	CTRP	0.0210603	0.858527395274439	2.6563377475015e-16	1.1316e-13
CCT036477..CTRP.417663.	CTRP	0.0210758	0.738349983549681	1.91185809139264e-09	5.27673e-07
PF.750..CTRP.411719.	CTRP	0.0210765	0.853075208273155	1.07213373130654e-14	4.29926e-12
JQ.1.navitoclax..2.1.mol.mol...CTRP.660252.	CTRP	0.0211661	0.412748852569796	0.00570517514242458	0.570518
TPCA.1..CTRP.375564.	CTRP	0.0213215	0.569343135920998	1.93556352707413e-05	0.00334852
CHM.1..CTRP.609674.	CTRP	0.0216902	0.554004336414206	0.000136272055681793	0.0207134
erlotinib..CTRP.52928.	CTRP	0.021709	0.602878968355039	8.37907484167639e-06	0.00155013
GW.843682X..CTRP.348997.	CTRP	0.0218688	0.437812904056885	0.00210211405398413	0.239641
WZ.4002..CTRP.640366.	CTRP	0.0219942	0.696227606238429	1.48524910074215e-07	3.29725e-05
tacedinaline..CTRP.54200.	CTRP	0.0220625	0.72991952139485	5.91642616694326e-09	1.53827e-06
Repligen.136..CTRP.628408.	CTRP	0.0220632	0.837810568673961	2.86215371538485e-13	1.05041e-10
SRT.1720..CTRP.411820.	CTRP	0.0221468	0.751827465192473	3.77270981762094e-09	9.95995e-07
BRD.K29086754..CTRP.448891.	CTRP	0.0221493	0.874464019786885	2.17921394497683e-17	9.58854e-15
BRD.K80183349..CTRP.376307.	CTRP	0.0222225	0.801064063070975	7.86675970110678e-12	2.64323e-09
entinostat..CTRP.60218.	CTRP	0.0226019	0.483847197876023	0.000645976049205267	0.0839769
methylstat..CTRP.667933.	CTRP	0.0226529	0.669762199245988	1.28185133364579e-07	2.89698e-05
MI.2..CTRP.687714.	CTRP	0.0228515	0.902825733790095	6.74468602811115e-18	3.04185e-15
tanespimycin..CTRP.50134.	CTRP	0.0229056	0.3794009502799	0.010421370658199	0.887206
ISOX.bortezomib..250.1.mol.mol...CTRP.660173.	CTRP	0.0230784	0.733215792697315	1.3044688000223e-08	3.31335e-06
staurosporine..CTRP.50769.	CTRP	0.0230855	0.873872156873342	6.39980245707883e-17	2.77111e-14
BRD.K51490254..CTRP.616355.	CTRP	0.0231278	0.903647734183934	2.83600461449504e-18	1.29889e-15
LY2183240..CTRP.375496.	CTRP	0.0231453	0.671716284788707	4.66411673857726e-07	9.93457e-05
chlorambucil..CTRP.25334.	CTRP	0.0231471	0.561278010661885	1.31383024274005e-05	0.00239117
LE.135..CTRP.375354.	CTRP	0.0232593	0.804876370981894	1.35940351868304e-12	4.7851e-10
evodiamine..CTRP.594664.	CTRP	0.0233367	0.638321232690643	1.50842276230112e-06	0.000312244
tandutinib..CTRP.464458.	CTRP	0.0234475	0.78718710138366	2.03915616506934e-11	6.58647e-09
ML031..CTRP.96171.	CTRP	0.0234522	0.883920214379864	1.46452337334728e-17	6.50248e-15
PRIMA.1.Met..CTRP.594663.	CTRP	0.023469	0.80522747427232	1.18739538799307e-11	3.89466e-09
navitoclax.pluripotin..1.1.mol.mol...CTRP.660246.	CTRP	0.0235125	0.353212856828867	0.0230857487662225	1
isoliquiritigenin..CTRP.25393.	CTRP	0.0235995	0.898685411977101	2.44232820009701e-20	1.18697e-17
AZD7545..CTRP.411814.	CTRP	0.023784	0.641332019142183	5.45435779131732e-08	1.28177e-05
tozasertib..CTRP.340501.	CTRP	0.0239306	0.540438568342438	4.72414541764397e-05	0.0077476
PD.153035..CTRP.52133.	CTRP	0.024077	0.760096541173302	3.35332064523392e-09	8.8863e-07
sorafenib..CTRP.349006.	CTRP	0.0241103	0.75108477383394	9.5212464811289e-11	2.98967e-08
X3.Cl.AHPC..CTRP.660796.	CTRP	0.0241923	0.474436283344495	0.000472454609888	0.0637814
PIK.93..CTRP.660774.	CTRP	0.0242039	0.841836307764373	1.22425068182576e-13	4.61543e-11
CH55..CTRP.660137.	CTRP	0.0244157	0.69654036884072	1.70721410400896e-08	4.28511e-06
BRD.9876..CTRP.19153.	CTRP	0.0244803	0.835521466100582	5.42025410873967e-14	2.10306e-11
OSI.930..CTRP.628620.	CTRP	0.0248231	0.805698704233124	9.13600578964822e-13	3.25242e-10
BRD.A02303741.carboplatin..1.1.mol.mol...CTRP.660271.	CTRP	0.0250966	0.887820902179516	2.91648790469368e-19	1.38242e-16
brivanib..CTRP.606246.	CTRP	0.0251385	0.672824316660428	9.66739707844283e-09	2.47485e-06
BRD4770..CTRP.362063.	CTRP	0.0254362	0.829657332824362	1.41454190245912e-13	5.30453e-11
BMS.270394..CTRP.660321.	CTRP	0.0256862	0.859795485157576	5.47979450500261e-15	2.21384e-12
SB.525334..CTRP.639962.	CTRP	0.0258875	0.73249720838253	5.89379827569462e-10	1.69152e-07
ML203..CTRP.411816.	CTRP	0.0259867	0.946274195047331	9.902540196259e-27	5.27805e-24
NSC.95397..CTRP.50715.	CTRP	0.0259941	0.812676968977215	1.71965975834993e-13	6.41433e-11
tanespimycin.bortezomib..250.1.mol.mol...CTRP.660221.	CTRP	0.0261353	0.475705280934955	0.000687459157937703	0.0886822
navitoclax.sorafenib..1.1.mol.mol...CTRP.660283.	CTRP	0.0264603	0.568007952920651	3.67818340723459e-05	0.00614257
RG4733..CTRP.687577.	CTRP	0.0267914	0.924922673057372	1.30066603848497e-24	6.86752e-22
masitinib..CTRP.606143.	CTRP	0.0267915	0.900793076732912	1.83120084634966e-18	8.46015e-16
linifanib..CTRP.606033.	CTRP	0.0268463	0.712145028704933	2.00934475134772e-08	4.96308e-06
PCI.34051..CTRP.606670.	CTRP	0.0268633	0.914780383588013	8.36696930818289e-19	3.90737e-16
pluripotin..CTRP.411833.	CTRP	0.0271495	0.547535106235524	6.63908640735191e-05	0.0104898
fingolimod..CTRP.640157.	CTRP	0.0273511	0.891546643458945	3.18053451669702e-18	1.44714e-15
vorinostat.carboplatin..1.1.mol.mol...CTRP.660131.	CTRP	0.0273734	0.787151356264674	1.36538768078254e-10	4.20539e-08
NVP.231..CTRP.660331.	CTRP	0.0275579	0.685859316239589	1.23733970355254e-07	2.80876e-05
KHS.101..CTRP.660819.	CTRP	0.0281223	0.817533668714721	6.56286333033869e-14	2.5267e-11
BRD.K11533227..CTRP.389297.	CTRP	0.0282544	0.933788093069482	1.52409149528046e-22	7.83383e-20
BRD.K03536150..CTRP.686134.	CTRP	0.0286546	0.725015492646483	1.79406515641839e-09	5.02338e-07
SB.225002..CTRP.52123.	CTRP	0.0289927	0.628839793933842	1.81620668520826e-06	0.000372322
ML311..CTRP.290356.	CTRP	0.0290962	0.620863700534014	3.09923385495682e-06	0.00060745
NVP.ADW742..CTRP.660287.	CTRP	0.0291223	0.768940410485478	2.35310219498145e-10	7.01224e-08
birinapant..CTRP.660778.	CTRP	0.0292191	0.65739936618638	1.99200709091174e-07	4.40234e-05
valdecoxib..CTRP.32372.	CTRP	0.0292673	0.839202620507875	6.0547108178352e-16	2.53692e-13
SU.11274..CTRP.606586.	CTRP	0.0298902	0.739206528682418	2.5716167328352e-09	6.96908e-07
nakiterpiosin..CTRP.417452.	CTRP	0.0306959	0.502515557037488	0.000501333590472836	0.0666774
CIL55A..CTRP.609061.	CTRP	0.0310976	0.924828981696141	7.3328896482038e-21	3.62245e-18
azacitidine..CTRP.26874.	CTRP	0.0315115	0.943500059273873	2.41096088984778e-23	1.25852e-20
BRD.K26531177..CTRP.42319.	CTRP	0.0319129	0.843922633454804	3.61017131736942e-13	1.31771e-10
sotrastaurin..CTRP.661032.	CTRP	0.0323976	0.916350004638753	2.10487763900998e-20	1.02718e-17
BRD.K24690302..CTRP.641721.	CTRP	0.0324391	0.931961951017766	5.34174052672121e-22	2.7136e-19
NVP.BSK805..CTRP.660434.	CTRP	0.0326204	0.868691162504964	2.53759677970031e-15	1.04295e-12
BRD4132..CTRP.3588.	CTRP	0.0327394	0.837436384073776	4.25108651057971e-15	1.73019e-12
CIL56..CTRP.100490.	CTRP	0.0336411	0.690545307271303	9.89605225383972e-09	2.52349e-06
BRD.A94377914..CTRP.61724.	CTRP	0.034133	0.896322058249565	5.54485354598551e-18	2.50627e-15
TW.37..CTRP.609596.	CTRP	0.0351616	0.69665057170803	8.35788667123625e-09	2.15633e-06
QS.11..CTRP.609681.	CTRP	0.0352429	0.9369101034443	2.35126520294947e-24	1.23912e-21
ETP.46464..CTRP.666716.	CTRP	0.0352981	0.792952397702039	2.07574023509892e-12	7.24433e-10
nintedanib..CTRP.628601.	CTRP	0.0353924	0.88382741635987	2.08534898525544e-17	9.19639e-15
OSI.027..CTRP.660433.	CTRP	0.0355149	0.707909008056949	3.26699527731027e-09	8.72288e-07
imatinib..CTRP.345041.	CTRP	0.0358429	0.938221821422904	5.69227305395167e-23	2.95429e-20
ISX.9..CTRP.411733.	CTRP	0.0358566	0.743403483088327	3.22887281749388e-09	8.65338e-07
tivozanib..CTRP.418170.	CTRP	0.0358921	0.83599062090584	8.9762903125939e-14	3.42894e-11
BMS.345541..CTRP.622911.	CTRP	0.0365799	0.893258621698691	1.00061278416444e-18	4.66286e-16
PX.12..CTRP.609124.	CTRP	0.036726	0.864170486052745	5.23018365587476e-15	2.11822e-12
NSC632839..CTRP.375594.	CTRP	0.0368201	0.850141994105968	7.13085114814163e-13	2.55284e-10
MGCD.265..CTRP.628622.	CTRP	0.0370024	0.921744474528166	3.17743230089153e-22	1.62367e-19
cyt387..CTRP.660429.	CTRP	0.0370514	0.846910255821243	1.12039092975788e-14	4.48156e-12
cabozantinib..CTRP.660840.	CTRP	0.0370783	0.793380905419013	3.26156127311045e-12	1.13176e-09
KI.8751..CTRP.375560.	CTRP	0.0379864	0.849402734165952	1.93697609682554e-15	7.99971e-13
tretinoin.carboplatin..2.1.mol.mol...CTRP.660181.	CTRP	0.0381354	0.759863686411796	4.91845326902999e-10	1.42635e-07
vorinostat.navitoclax..4.1.mol.mol...CTRP.660301.	CTRP	0.0382594	0.641087786809896	1.40332716516921e-06	0.000293295
nilotinib..CTRP.374749.	CTRP	0.0390314	0.856852156298799	1.98104330399806e-15	8.1619e-13
BRD9876.MK.1775..4.1.mol.mol...CTRP.689136.	CTRP	0.0392474	0.858126541792747	4.31645565510615e-16	1.81723e-13
ceranib.2..CTRP.660078.	CTRP	0.0394585	0.665355619490504	9.94714382935595e-07	0.00020889
AZD4547..CTRP.660325.	CTRP	0.0400584	0.825860149227367	1.17308824684295e-12	4.15273e-10
PRIMA1..CTRP.50131.	CTRP	0.0402455	0.766827373827513	1.69851607958817e-10	5.12952e-08
manumycin.A..CTRP.50727.	CTRP	0.0402565	0.688577882968993	3.0874778121223e-08	7.44082e-06
STF.31..CTRP.652975.	CTRP	0.0402913	0.61057059323626	3.91803512083119e-06	0.000756181
foretinib..CTRP.628607.	CTRP	0.0403637	0.681739853442983	1.1878445492448e-07	2.70829e-05
NSC.23766..CTRP.44503.	CTRP	0.0404971	0.790944836205142	1.48514039838747e-11	4.84156e-09
KW.2449..CTRP.660413.	CTRP	0.0406905	0.765510192366353	2.31255510881342e-10	6.91454e-08
B02..CTRP.122255.	CTRP	0.0409635	0.897344211390945	5.28832187079677e-19	2.48551e-16
ISOX..CTRP.632907.	CTRP	0.0410797	0.822253785479515	2.25654909551742e-13	8.34923e-11
DBeQ..CTRP.199337.	CTRP	0.0422116	0.943484074082309	2.15484344411491e-22	1.10328e-19
CD.437..CTRP.375256.	CTRP	0.0423079	0.688672228845841	4.34718265095513e-08	1.03028e-05
sunitinib..CTRP.374750.	CTRP	0.0423788	0.906831431277988	2.2844128535888e-20	1.11251e-17
decitabine..CTRP.347775.	CTRP	0.0427739	0.814271925791347	9.27650872494547e-13	3.29316e-10
MIRA.1..CTRP.580922.	CTRP	0.0428083	0.941204051204063	7.30694902587788e-22	3.69732e-19
nutlin.3..CTRP.411722.	CTRP	0.0428838	0.676469967677461	3.28964634580137e-07	7.07274e-05
paclitaxel..CTRP.26956.	CTRP	0.0429761	0.301084420003499	0.070671154539216	1
skepinone.l..CTRP.688799.	CTRP	0.0429836	0.917499693239161	2.55694072307666e-21	1.28103e-18
carboplatin.etoposide..40.17.mol.mol...CTRP.660223.	CTRP	0.0433979	0.7589584230875	1.04686227181624e-10	3.24527e-08
tipifarnib..CTRP.417416.	CTRP	0.0439232	0.779911703214292	9.58229848990248e-11	2.99926e-08
vandetanib..CTRP.349002.	CTRP	0.0439401	0.86357238845617	1.25838258975963e-14	5.00836e-12
ibrutinib..CTRP.660994.	CTRP	0.0440475	0.812508252157763	9.84761146082095e-12	3.25956e-09
ciclopirox..CTRP.28784.	CTRP	0.0441113	0.818250780331436	9.99088785549724e-14	3.79654e-11
MK.2206..CTRP.377381.	CTRP	0.0442761	0.899794905221431	4.93365683873575e-19	2.32375e-16
piperlongumine..CTRP.39782.	CTRP	0.0443032	0.869084597435438	7.03038482013832e-16	2.92464e-13
Merck60..CTRP.61674.	CTRP	0.0443944	0.738703605341015	7.69764500462015e-10	2.18613e-07
pazopanib..CTRP.640265.	CTRP	0.0445519	0.899823694796367	3.81978963019778e-19	1.80676e-16
neopeltolide..CTRP.411774.	CTRP	0.0455598	0.379003712156977	0.00624083832861324	0.611602
obatoclax..CTRP.606142.	CTRP	0.0458918	0.61188794546224	4.90268696936189e-06	0.000941316
vorinostat..CTRP.56554.	CTRP	0.0462148	0.841491734389608	7.93760590950372e-14	3.0401e-11
BRD.K34222889..CTRP.688888.	CTRP	0.0468203	0.810010602156085	3.67881085544637e-12	1.25472e-09
BIX.01294..CTRP.53705.	CTRP	0.0473254	0.943125585515891	1.06921115306515e-20	5.24983e-18
BRD.K61166597..CTRP.348633.	CTRP	0.0477643	0.749952424598247	6.57399849167235e-11	2.08396e-08
canertinib..CTRP.606138.	CTRP	0.0479303	0.775735086339708	2.76707979372809e-10	8.21823e-08
PI.103..CTRP.411742.	CTRP	0.0490811	0.601158907099399	2.12992272240765e-06	0.000425985
etoposide..CTRP.48589.	CTRP	0.0503092	0.745522496200465	4.47141371149018e-10	1.30565e-07
dasatinib..CTRP.52882.	CTRP	0.0505854	0.499124786173401	0.000261590895274856	0.0379307
lenvatinib..CTRP.628639.	CTRP	0.0509881	0.919195907304325	1.2905628715662e-20	6.32376e-18
elocalcitol..CTRP.660319.	CTRP	0.0510666	0.87273731428868	9.11755131115768e-18	4.09378e-15
X5.fluorouracil..CTRP.25344.	CTRP	0.0524284	0.788577016471683	1.08114892086562e-11	3.56779e-09
mitomycin.c..CTRP.50732.	CTRP	0.0525814	0.630624968977904	1.9379297623667e-06	0.000391462
cucurbitacin.I..CTRP.595102.	CTRP	0.0534706	0.595348680134562	4.06837460585884e-05	0.00671282
axitinib..CTRP.348990.	CTRP	0.0535526	0.874395641261302	2.88339952258666e-16	1.22256e-13
temsirolimus..CTRP.660358.	CTRP	0.0545349	0.726409996888778	9.57486753971666e-10	2.70011e-07
NVP.BEZ235..CTRP.348992.	CTRP	0.0547762	0.808471793570701	1.74547318230501e-12	6.10916e-10
triptolide..CTRP.411720.	CTRP	0.0549343	0.909684522304518	6.89531449600593e-19	3.22701e-16
serdemetan..CTRP.418164.	CTRP	0.0555571	0.85375801442809	2.27901677513404e-14	9.00212e-12
rigosertib..CTRP.660397.	CTRP	0.0558018	0.497332132865436	0.000702783089844404	0.0899562
UNC0638..CTRP.594665.	CTRP	0.0570304	0.94831885698092	5.47338221915335e-24	2.87353e-21
bexarotene..CTRP.374747.	CTRP	0.0575745	0.901091776288878	1.45320821776317e-19	6.91727e-17
MK.1775..CTRP.418167.	CTRP	0.0578016	0.859291739543825	8.15314599954272e-15	3.27756e-12
GMX.1778..CTRP.411843.	CTRP	0.059284	0.832383422190494	1.11779101894673e-13	4.22525e-11
LRRK2.IN.1..CTRP.607696.	CTRP	0.0596759	0.905570047961889	2.63762852417088e-19	1.25287e-16
tipifarnib.P1..CTRP.417417.	CTRP	0.0597151	0.91985497596152	8.82297412570835e-21	4.34973e-18
spautin.1..CTRP.657183.	CTRP	0.0601668	0.902727841688203	1.46730957310703e-21	7.38057e-19
tivantinib..CTRP.687406.	CTRP	0.0614424	0.816338188099148	3.66876753655891e-12	1.25472e-09
pevonedistat..CTRP.411809.	CTRP	0.062266	0.67137059487095	2.15026174887283e-08	5.28964e-06
I.BET.762..CTRP.660245.	CTRP	0.0627261	0.914050708179287	6.07695928205475e-21	3.01417e-18
Compound.7d.cis..CTRP.411805.	CTRP	0.0638715	0.915541291200796	6.2113201651411e-21	3.0746e-18
neratinib..CTRP.418038.	CTRP	0.0651259	0.887485309752484	8.62970220194801e-17	3.7194e-14
RITA..CTRP.375492.	CTRP	0.0672475	0.819991432954238	2.09703092840108e-12	7.29767e-10
methotrexate..CTRP.30371.	CTRP	0.0676293	0.318323889894963	0.0214941191585714	1
BRD.K30748066..CTRP.689506.	CTRP	0.0680777	0.870016570051203	4.29069093210799e-17	1.86645e-14
FK.866..CTRP.418166.	CTRP	0.0687122	0.58356389564129	1.47186572495299e-05	0.00261992
JQ.1.MK.0752..1.1.mol.mol...CTRP.660253.	CTRP	0.0692999	0.927660200050277	1.09626973020309e-23	5.73349e-21
JQ.1.carboplatin..1.1.mol.mol...CTRP.660247.	CTRP	0.0694534	0.904734269673187	1.24737658987697e-19	5.94999e-17
JQ.1.vorinostat..2.1.mol.mol...CTRP.660823.	CTRP	0.0703634	0.915864884304357	8.81118480682345e-20	4.22937e-17
PHA.793887..CTRP.640007.	CTRP	0.0712006	0.844935734432014	4.363571140021e-14	1.70616e-11
BRD.K01737880..CTRP.438345.	CTRP	0.0713288	0.812475536422477	1.04640844402402e-13	3.96589e-11
bosutinib..CTRP.660346.	CTRP	0.072309	0.952421209510412	7.91801390261534e-27	4.22822e-24
PL.DI..CTRP.609440.	CTRP	0.072333	0.916620046123902	3.37437756401778e-18	1.53197e-15
ku.0063794..CTRP.606363.	CTRP	0.0742907	0.893606620272424	3.26898522557522e-20	1.58546e-17
SN.38..CTRP.375637.	CTRP	0.0762162	0.697011280269545	1.43783299534292e-08	3.62334e-06
GSK.J4..CTRP.687735.	CTRP	0.0770198	0.891291842609651	1.36456508544368e-18	6.33158e-16
cytarabine..CTRP.62690.	CTRP	0.0796411	0.75243285926549	4.58310040987991e-10	1.33368e-07
JQ.1.UNC0638..2.1.mol.mol...CTRP.660129.	CTRP	0.0805148	0.927245188572529	3.08583680901109e-21	1.53983e-18
belinostat..CTRP.60225.	CTRP	0.082468	0.845334368903762	5.73879380190852e-15	2.31273e-12
BRD.A86708339..CTRP.687769.	CTRP	0.0852227	0.913668729435685	1.37401227112733e-21	6.92502e-19
teniposide..CTRP.27871.	CTRP	0.0866007	0.787186645213971	9.03422208613393e-12	3.01743e-09
tanespimycin.gemcitabine..1.1.mol.mol...CTRP.660216.	CTRP	0.08875	0.78869024928314	1.31164027134081e-11	4.28906e-09
apicidin..CTRP.61097.	CTRP	0.0936353	0.893762177582945	1.35569012307323e-18	6.30396e-16
JQ1......CTRP.616354.	CTRP	0.102119	0.935664904064648	3.32812618696997e-21	1.65741e-18
dexamethasone..CTRP.277354.	CTRP	0.10229	0.953866424864008	1.70451510221995e-26	9.06802e-24
topotecan..CTRP.44580.	CTRP	0.102736	0.730102304389199	3.06227329517236e-09	8.23752e-07
I.BET151..CTRP.660206.	CTRP	0.107597	0.947194108073391	3.61006672664167e-27	1.935e-24
clofarabine..CTRP.660288.	CTRP	0.109333	0.744174564961954	2.02075548653982e-10	6.08247e-08
gemcitabine..CTRP.411863.	CTRP	0.110433	0.722904509987739	4.80854862661141e-09	1.25984e-06
SNX.2112.bortezomib..250.1.mol.mol...CTRP.660251.	CTRP	0.111931	0.89760213921364	4.34915498482553e-18	1.97017e-15
doxorubicin.navitoclax..2.1.mol.mol...CTRP.660280.	CTRP	0.113183	0.823549252584674	3.75399547695279e-12	1.27636e-09
sirolimus..CTRP.56703.	CTRP	0.114262	0.850329041746324	4.2594564612877e-15	1.73019e-12
parbendazole..CTRP.28172.	CTRP	0.117962	0.790970775377183	7.91497110459299e-11	2.49322e-08
sirolimus.bortezomib..250.1.mol.mol...CTRP.660134.	CTRP	0.11876	0.863629973087163	3.99390591045223e-16	1.68942e-13
triazolothiadiazine..CTRP.385240.	CTRP	0.123849	0.82663555869167	1.32269988049135e-12	4.66913e-10
AZD7762..CTRP.660777.	CTRP	0.127212	0.912420204444515	4.14276116384554e-20	2.00095e-17
AZD8055..CTRP.609639.	CTRP	0.127454	0.834569899747809	3.08507063914555e-15	1.26179e-12
KPT.185..CTRP.660935.	CTRP	0.129456	0.790814905297523	1.14315650866766e-11	3.76098e-09
navitoclax.gemcitabine..1.1.mol.mol...CTRP.660225.	CTRP	0.1297	0.719690919828305	1.88762162971568e-09	5.22871e-07
narciclasine..CTRP.632243.	CTRP	0.131999	0.877901865856362	1.39837876127124e-16	5.97284e-14
BMS.387032..CTRP.606254.	CTRP	0.133335	0.826913062375314	6.80107835298701e-13	2.44159e-10
SB.743921..CTRP.660238.	CTRP	0.136563	0.543805359574502	0.000148653446689655	0.022298
KX2.391..CTRP.660779.	CTRP	0.152562	0.79050398573816	1.31672654625501e-10	4.06869e-08
BRD.K97651142..CTRP.660135.	CTRP	0.15792	0.891065048223478	6.03151154429342e-20	2.90719e-17
SR.II.138A..CTRP.411770.	CTRP	0.16358	0.915312932455562	3.83955089085616e-20	1.85834e-17
ML162..CTRP.154846.	CTRP	0.166735	0.837616567477366	1.7351511905643e-13	6.45476e-11
SNX.2112..CTRP.362338.	CTRP	0.168527	0.913311952982305	1.74563003469999e-20	8.53613e-18
AT13387..CTRP.688229.	CTRP	0.18069	0.894658899051856	3.15109671676388e-18	1.4369e-15
ML210..CTRP.609110.	CTRP	0.186013	0.863114517935687	4.19643879192592e-16	1.7709e-13
doxorubicin..CTRP.36599.	CTRP	0.192512	0.902032802189127	7.05783103961207e-18	3.17602e-15
leptomycin.B..CTRP.660086.	CTRP	0.192659	0.621331585108867	2.38076085343867e-06	0.000471391
homoharringtonine..CTRP.375219.	CTRP	0.193594	0.883410723205489	5.08368308518417e-16	2.13515e-13
BI.2536..CTRP.347813.	CTRP	0.209071	0.772285496278128	1.59833290020046e-10	4.85893e-08
PF.03758309..CTRP.687953.	CTRP	0.213884	0.873994002733712	2.45139013823387e-17	1.07616e-14
docetaxel..CTRP.660364.	CTRP	0.214272	0.81611483179765	5.80379837445843e-12	1.95588e-09
docetaxel.tanespimycin..2.1.mol.mol...CTRP.660217.	CTRP	0.220304	0.830017949245833	5.28544395559775e-13	1.90805e-10
X1S.3R.RSL.3..CTRP.609060.	CTRP	0.228498	0.828311145121079	1.40637940406128e-13	5.28799e-11
CR.1.31B..CTRP.418209.	CTRP	0.236881	0.8894027150847	1.64729106245769e-17	7.28103e-15
GSK461364..CTRP.649862.	CTRP	0.248271	0.820437615589906	3.34647530541957e-12	1.15788e-09
panobinostat..CTRP.54210.	CTRP	0.28758	0.904325643448514	1.44270655616e-17	6.42004e-15
oligomycin.a..CTRP.411869.	CTRP	0.375638	0.917261295037867	1.00065240318413e-22	5.17337e-20
dinaciclib..CTRP.687578.	CTRP	0.379272	0.914951117986344	2.04350315363693e-18	9.40011e-16
ouabain..CTRP.37190.	CTRP	0.436044	0.926215891574755	2.87918202375612e-21	1.43959e-18
filanesib..BRD.BRD.K37379014.001.01.2.	PRISM	-0.380836	-0.906561109451534	2.42682191437371e-22	3.37328e-19
mocetinostat..BRD.BRD.K16485616.001.08.9.	PRISM	-0.188469	-0.873121783381509	2.47918442138779e-18	3.037e-15
maytansinol.isobutyrate..BRD.BRD.K15898725.001.01.7.	PRISM	-0.181821	-0.52028390243323	3.91734251429604e-05	0.0199001
oligomycin.a..BRD.BRD.A81541225.001.06.8.	PRISM	-0.145798	-0.765092696715432	4.30869495349325e-12	3.92953e-09
semaxanib..BRD.BRD.K63504947.001.15.4.	PRISM	-0.144313	-0.931269366836183	5.04019231674233e-23	7.12179e-20
epothilone.d..BRD.BRD.K52762805.001.01.2.	PRISM	-0.140622	-0.845555312057618	1.11909243091818e-15	1.23884e-12
dolastatin.10..BRD.BRD.K78567475.001.01.4.	PRISM	-0.13932	-0.61491514064849	7.53017583021799e-07	0.000473648
tozasertib..BRD.BRD.K59369769.001.20.3.	PRISM	-0.129396	-0.909626332838068	7.5766029919605e-23	1.06527e-19
volasertib..BRD.BRD.K69776681.001.03.8.	PRISM	-0.127575	-0.815721041869679	8.09728877759494e-14	8.12968e-11
epothilone.b..BRD.BRD.K68164687.001.01.6.	PRISM	-0.116918	-0.719212691902642	1.47867982934841e-09	1.1445e-06
dabrafenib..BRD.BRD.K09951645.001.06.8.	PRISM	-0.115058	-0.893534334335916	1.07492128078642e-20	1.42642e-17
litronesib..BRD.BRD.K83029223.001.01.3.	PRISM	-0.0996568	-0.813124779318559	3.20794373121109e-14	3.29777e-11
palbociclib..BRD.BRD.K51313569.003.03.3.	PRISM	-0.0969488	-0.912882349254882	3.35480685578481e-22	4.6397e-19
daunorubicin..BRD.BRD.K43389675.003.20.9.	PRISM	-0.0944754	-0.8851039880305	7.58255397884122e-17	8.81851e-14
AMG900..BRD.BRD.K21728777.001.02.3.	PRISM	-0.0935759	-0.695190098278464	6.2587700928495e-09	4.61897e-06
cabazitaxel..BRD.BRD.K06858286.001.01.3.	PRISM	-0.0907903	-0.598663995857911	2.2781009623084e-06	0.00134636
levonorgestrel..BRD.BRD.K35189033.001.26.1.	PRISM	-0.0907885	-0.909222986652835	5.04841390377533e-23	7.12836e-20
deforolimus..BRD.BRD.K62304154.001.04.2.	PRISM	-0.0802432	-0.735089581984064	2.2934972290458e-10	1.87149e-07
GDC.0879..BRD.BRD.K67578145.001.09.7.	PRISM	-0.0800618	-0.778859620076895	3.70024643382383e-11	3.18221e-08
taselisib..BRD.BRD.K44844162.001.01.6.	PRISM	-0.0786009	-0.816151083139245	1.00866442431081e-13	1.00463e-10
cephalomannine..BRD.BRD.K68904758.001.03.5.	PRISM	-0.0785474	-0.855944435766201	5.39756106764258e-16	6.06686e-13
dabrafenib..BRD.BRD.K09951645.001.11.8.	PRISM	-0.0742193	-0.875902723257664	2.6553077342195e-17	3.13061e-14
CCT128930..BRD.BRD.K76406695.001.02.9.	PRISM	-0.0732727	-0.820170271437128	3.05724448993375e-13	2.9533e-10
genz.644282..BRD.BRD.K99475619.001.01.2.	PRISM	-0.0712968	-0.612358203252528	2.46809721602061e-06	0.00145371
nitarsone..BRD.BRD.K56707426.001.02.0.	PRISM	-0.0712779	-0.927817746065573	4.92160243060437e-23	6.95915e-20
X12.O.tetradecanoylphorbol.13.acetate..BRD.BRD.K68552125.001.05.3.	PRISM	-0.070473	-0.758581111724681	1.1553590228926e-10	9.61259e-08
epothilone.a..BRD.BRD.K71823332.001.03.7.	PRISM	-0.0703211	-0.846728989699389	2.23481437158977e-16	2.54769e-13
CHIR.98014..BRD.BRD.K42973005.001.04.0.	PRISM	-0.0683269	-0.921807473691344	2.70490887308769e-21	3.65163e-18
LGX818..BRD.BRD.A56085258.001.01.8.	PRISM	-0.0663418	-0.594201721903371	6.89087253450784e-06	0.00389334
docetaxel..BRD.BRD.K30577245.341.01.9.	PRISM	-0.0661203	-0.868687719589334	4.64868492300651e-18	5.63885e-15
irinotecan..BRD.BRD.K08547377.394.03.5.	PRISM	-0.0657052	-0.890844017052968	2.93225685255797e-20	3.84419e-17
BI.2536..BRD.BRD.K64890080.001.13.8.	PRISM	-0.0656354	-0.647697507497966	1.19459597631806e-07	7.9799e-05
benzethonium..BRD.BRD.K72723676.003.17.8.	PRISM	-0.0653163	-0.792695435259892	3.22938103204548e-11	2.78373e-08
GW.501516..BRD.BRD.K14880289.001.02.2.	PRISM	-0.0646848	-0.878596392685554	5.23745279668732e-17	6.11734e-14
riluzole..BRD.BRD.K21283037.001.21.5.	PRISM	-0.0642825	-0.900690120134643	2.12071730813443e-20	2.78874e-17
vemurafenib..BRD.BRD.K56343971.001.10.6.	PRISM	-0.063951	-0.842767253550284	5.10198723507126e-16	5.74994e-13
cobimetinib..BRD.BRD.K03390685.001.01.7.	PRISM	-0.0619474	-0.783799219144767	2.83214218511321e-11	2.4498e-08
AMG.232..BRD.BRD.K64925568.001.01.8.	PRISM	-0.0612984	-0.56039363659423	2.09364226189244e-05	0.0111591
GSK923295..BRD.BRD.K89015388.001.01.7.	PRISM	-0.0542282	-0.887543698686346	6.78230832913603e-19	8.52536e-16
raclopride..BRD.BRD.K04111260.001.10.0.	PRISM	-0.0537995	-0.819898607075803	1.65597914316434e-13	1.63445e-10
proscillaridin.a..BRD.BRD.A11815689.001.01.1.	PRISM	-0.0537273	-0.832983782890886	1.2190730361321e-14	1.28011e-11
oxiracetam..BRD.BRD.K50677762.001.01.5.	PRISM	-0.0535943	-0.777955054627052	1.52081515637212e-11	1.34896e-08
KI.16425..BRD.BRD.A25569250.001.03.3.	PRISM	-0.0519376	-0.952769087748101	9.97336779119024e-27	1.47706e-23
latrepirdine..BRD.BRD.K55703048.001.07.7.	PRISM	-0.0518225	-0.932854036762158	7.65085323842006e-24	1.10172e-20
lestaurtinib..BRD.BRD.A27376179.001.01.3.	PRISM	-0.0513756	-0.775849840228267	4.20915511562377e-12	3.84717e-09
TAK.901..BRD.BRD.K01683783.001.02.6.	PRISM	-0.0511231	-0.783382033909772	4.70688358589856e-12	4.28797e-09
colchicine..BRD.BRD.K00259736.001.16.4.	PRISM	-0.0510698	-0.76981910940166	1.53243186014863e-11	1.35773e-08
pindolol..BRD.BRD.A97701745.001.16.0.	PRISM	-0.0504627	-0.904033738695775	1.89509188565323e-21	2.57543e-18
AZD8330..BRD.BRD.K37687095.001.06.9.	PRISM	-0.0501163	-0.392082960967416	0.00756686465140795	1
colforsin.daproate..BRD.BRD.K19388745.003.01.7.	PRISM	-0.0497936	-0.903189596553979	1.60866523623366e-20	2.12183e-17
trametinib..BRD.BRD.K12343256.001.08.9.	PRISM	-0.0493839	-0.76478657765892	9.88947843531297e-11	8.2676e-08
naloxone..BRD.BRD.K67511046.001.02.3.	PRISM	-0.0486326	-0.849467591067367	1.57131002389418e-16	1.80229e-13
vincamine..BRD.BRD.K89704198.001.12.3.	PRISM	-0.0485445	-0.777421844795779	9.1074973275302e-11	7.6503e-08
YM.155..BRD.BRD.K76703230.004.04.1.	PRISM	-0.0481277	-0.245516277582237	0.132748093961261	1
temsirolimus..BRD.BRD.K42898655.001.01.8.	PRISM	-0.0481239	-0.715315609727573	2.07540758200927e-09	1.59184e-06
altretamine..BRD.BRD.K67043667.001.26.4.	PRISM	-0.0478952	-0.893229973410214	4.22394410445833e-19	5.35596e-16
bortezomib..BRD.BRD.K88510285.001.11.1.	PRISM	-0.0471801	-0.838028852698245	5.10250535063455e-16	5.74994e-13
tiludronate..BRD.BRD.K10845183.304.01.6.	PRISM	-0.0467369	-0.922956678049266	7.77527390068249e-23	1.09243e-19
atenolol......BRD.BRD.K44993696.001.12.3.	PRISM	-0.0460993	-0.826006463807411	3.87218286418545e-14	3.95737e-11
BNC105..BRD.BRD.K20468903.001.01.6.	PRISM	-0.0459334	-0.444776634819479	0.000534221600933361	0.215291
abiraterone.acetate..BRD.BRD.K24048528.001.02.5.	PRISM	-0.0454246	-0.892057480265573	9.33315830046375e-19	1.16478e-15
epirubicin..BRD.BRD.K04548931.003.16.5.	PRISM	-0.0450961	-0.829255936436777	4.99330410328129e-14	5.0682e-11
GDC.0349..BRD.BRD.K43187018.001.03.3.	PRISM	-0.0443082	-0.885584646616882	7.59746914332407e-19	9.53482e-16
norethindrone.acetate..BRD.BRD.A09349126.001.10.7.	PRISM	-0.0441934	-0.877261548748434	1.07855212906509e-18	1.34064e-15
dienogest..BRD.BRD.K50853363.001.02.3.	PRISM	-0.0435091	-0.871186001594325	3.47849150242451e-17	4.09071e-14
afatinib..BRD.BRD.K66175015.001.09.0.	PRISM	-0.0434259	-0.834105519157046	5.8666656416064e-14	5.92533e-11
alvocidib..BRD.BRD.K87909389.003.03.4.	PRISM	-0.0429626	-0.70770020976193	8.30072682729238e-10	6.55757e-07
nemorubicin..BRD.BRD.K51911221.001.01.2.	PRISM	-0.0428941	-0.681426761542219	2.06787020492484e-08	1.45992e-05
paclitaxel..BRD.BRD.K62008436.001.23.9.	PRISM	-0.0428701	-0.507150866005524	0.00010636815268782	0.0498037
EPZ.5676..BRD.BRD.K26531771.001.02.2.	PRISM	-0.042678	-0.730287728716418	1.55778210873865e-09	1.20417e-06
ixabepilone..BRD.BRD.K03601870.001.01.2.	PRISM	-0.0415622	-0.800548391251035	2.94598317008692e-13	2.85171e-10
midostaurin..BRD.BRD.K13646352.001.03.8.	PRISM	-0.0404839	-0.795019831293181	4.83234122919535e-13	4.61005e-10
meglitinide..BRD.BRD.K51324732.001.01.0.	PRISM	-0.040294	-0.871874250492556	8.57798447682006e-19	1.07225e-15
oxymatrine..BRD.BRD.A57833392.001.01.7.	PRISM	-0.0400025	-0.87006911211737	3.09840815050117e-16	3.51359e-13
UNC2250..BRD.BRD.K01773560.001.02.4.	PRISM	-0.0398343	-0.47685081382654	0.000342859410999172	0.14624
STF.118804..BRD.BRD.K39171998.001.01.1.	PRISM	-0.0388022	-0.921596937823594	3.18906086827419e-24	4.61776e-21
marimastat..BRD.BRD.K21396683.001.04.8.	PRISM	-0.0384038	-0.931373457453134	4.27628817930437e-25	6.26904e-22
AMG.208..BRD.BRD.K32285926.001.02.1.	PRISM	-0.0382927	-0.692120928451509	1.32645551944411e-08	9.47089e-06
PHA.793887..BRD.BRD.K64800655.001.07.4.	PRISM	-0.038213	-0.49502508517527	0.000357774232315987	0.151339
PD.318088..BRD.BRD.A57798112.001.03.7.	PRISM	-0.0378569	-0.518309518243356	0.000234250257091287	0.104007
dianhydrogalactitol..BRD.BRD.K68502831.001.01.2.	PRISM	-0.0375924	-0.92441800944766	1.78989936904983e-23	2.55956e-20
GDC.0068..BRD.BRD.K71480163.001.01.4.	PRISM	-0.03757	-0.526115139834553	2.22024285663199e-05	0.0117673
sorafenib..BRD.BRD.K23984367.075.15.2.	PRISM	-0.0374756	-0.72732309986716	3.27156540055203e-09	2.46676e-06
SB.218795..BRD.BRD.K61097567.001.08.5.	PRISM	-0.0369728	-0.875745043144149	1.39865382657118e-17	1.6644e-14
zolmitriptan..BRD.BRD.K54314721.001.10.2.	PRISM	-0.0369013	-0.875671833867517	1.20105388933855e-16	1.38722e-13
trimebutine..BRD.BRD.A92630576.050.24.1.	PRISM	-0.0365091	-0.695995597598698	2.22267679412108e-08	1.56699e-05
obatoclax..BRD.BRD.K15600710.066.05.8.	PRISM	-0.0363895	-0.481795010932434	0.000266085799321216	0.116279
SGI.1027..BRD.BRD.K61228301.001.01.2.	PRISM	-0.0362976	-0.852647467752757	4.43094404404893e-16	5.0114e-13
nintedanib..BRD.BRD.K49075727.001.08.5.	PRISM	-0.0362628	-0.759143534131601	2.71895743215796e-11	2.35734e-08
carfilzomib..BRD.BRD.K15179879.001.03.2.	PRISM	-0.0360841	-0.611677867884379	2.17680879499084e-06	0.00129109
dofetilide..BRD.BRD.K86887724.001.10.6.	PRISM	-0.0360224	-0.735309321748883	2.72214461490592e-09	2.06883e-06
methscopolamine..BRD.BRD.A03932035.004.04.3.	PRISM	-0.0359277	-0.723458352239158	1.33638134525562e-09	1.04104e-06
norgestrel..BRD.BRD.A14886633.001.01.6.	PRISM	-0.0358328	-0.879152905993052	5.38355283301501e-19	6.78866e-16
mycophenolic.acid..BRD.BRD.K63750851.001.20.7.	PRISM	-0.0354348	-0.871106573574946	2.3184436222194e-17	2.74272e-14
suxibuzone..BRD.BRD.K78815826.001.14.6.	PRISM	-0.035297	-0.830977811610453	1.0321475489176e-14	1.08685e-11
danusertib..BRD.BRD.K07881437.001.04.6.	PRISM	-0.0351035	-0.339662863975756	0.0154266256501315	1
gastrodin..BRD.BRD.K81613478.001.01.8.	PRISM	-0.0348869	-0.766455322946984	2.86043336689759e-11	2.46855e-08
foscarnet..BRD.BRD.K85146014.314.05.4.	PRISM	-0.0343126	-0.823140914058188	3.52256622653285e-12	3.23372e-09
tosedostat..BRD.BRD.K92241597.001.06.0.	PRISM	-0.0341428	-0.531480918784107	0.000128359785650711	0.0589171
imatinib..BRD.BRD.K92723993.001.06.7.	PRISM	-0.032972	-0.887428844694784	2.07657988135075e-18	2.55212e-15
clofazimine..BRD.BRD.K56614220.001.19.0.	PRISM	-0.0329599	-0.81090201740547	1.10438863423352e-13	1.09776e-10
venetoclax..BRD.BRD.K62391742.001.03.0.	PRISM	-0.0327058	-0.619519138430116	1.34853403038555e-06	0.000821257
sparfloxacin..BRD.BRD.K07612980.001.05.3.	PRISM	-0.0326505	-0.873023211046857	1.29360211177368e-15	1.42814e-12
sirolimus..BRD.BRD.K84937637.001.09.9.	PRISM	-0.0323494	-0.848908944793495	2.09694366175805e-16	2.39471e-13
batimastat..BRD.BRD.K82818427.001.04.8.	PRISM	-0.0320995	-0.839053407783735	6.93875718171061e-13	6.55713e-10
ispinesib..BRD.BRD.K64881305.001.03.7.	PRISM	-0.0320782	-0.68421125489997	1.28802438038928e-08	9.20937e-06
spiradoline..BRD.BRD.K28192623.066.08.1.	PRISM	-0.0315194	-0.849494609010215	7.66714822242955e-16	8.54887e-13
everolimus..BRD.BRD.K13514097.001.05.3.	PRISM	-0.0314329	-0.866719891760967	1.68920965510726e-17	2.00509e-14
norfloxacin..BRD.BRD.K11196887.001.22.0.	PRISM	-0.0313728	-0.68636275301892	6.69907038550871e-08	4.54867e-05
cytochalasin.b..BRD.BRD.K47000838.001.01.6.	PRISM	-0.0313399	-0.814002766308756	1.60317294130845e-13	1.58393e-10
brivaracetam..BRD.BRD.K00634421.001.01.0.	PRISM	-0.0312681	-0.638258414273274	1.15565933704945e-07	7.74567e-05
SB.200646..BRD.BRD.K77677632.003.02.6.	PRISM	-0.0312431	-0.61600784406253	1.13746366852472e-06	0.000698403
chlormidazole..BRD.BRD.K60443845.001.08.6.	PRISM	-0.0311974	-0.752033834831664	2.77736976520359e-11	2.4052e-08
GSK.3.inhibitor.IX..BRD.BRD.K04923131.001.15.4.	PRISM	-0.0311403	-0.708116431912501	3.05597351925923e-09	2.30726e-06
WZ8040..BRD.BRD.K81728688.001.04.4.	PRISM	-0.0310849	-0.849932729104601	1.26779188028722e-16	1.4605e-13
xylazine..BRD.BRD.K21565985.001.22.5.	PRISM	-0.0310569	-0.890096725572546	9.16161439052538e-19	1.14429e-15
alogliptin..BRD.BRD.K83003151.057.02.4.	PRISM	-0.0309617	-0.891140814355851	1.03150940428788e-20	1.37191e-17
JK.184..BRD.BRD.K38860038.001.01.2.	PRISM	-0.0308337	-0.47132692204632	0.000234625369401821	0.104007
dinaciclib..BRD.BRD.K13662825.001.07.5.	PRISM	-0.0306293	-0.499473500094101	0.000118897138814127	0.0550494
teniposide..BRD.BRD.A35588707.001.05.5.	PRISM	-0.0303691	-0.521095898203807	6.4039946553868e-05	0.0311875
alisertib..BRD.BRD.K75295174.001.05.0.	PRISM	-0.0303616	-0.561042714797495	8.88078471345444e-06	0.0049466
chlorambucil..BRD.BRD.K29458283.001.29.9.	PRISM	-0.0302217	-0.790598720532283	1.34290500299025e-12	1.25427e-09
BMS.754807..BRD.BRD.K13049116.001.04.0.	PRISM	-0.0301534	-0.70839596743581	8.90056123725014e-09	6.43511e-06
X7.aminocephalosporanic.acid..BRD.BRD.K65377893.001.07.4.	PRISM	-0.0298621	-0.887961040694082	1.45678357749066e-19	1.87342e-16
vorinostat..BRD.BRD.K81418486.001.44.2.	PRISM	-0.0297995	-0.699109145231705	1.11580642570304e-08	8.04496e-06
nicotine..BRD.BRD.A93695607.322.02.5.	PRISM	-0.0297475	-0.775318817705021	1.35557008435644e-10	1.12106e-07
midodrine..BRD.BRD.A79981887.003.16.4.	PRISM	-0.0295407	-0.687245758328599	1.15434766478266e-07	7.74567e-05
zaldaride..BRD.BRD.A26032986.050.02.1.	PRISM	-0.0294679	-0.886527358314609	1.08154741037346e-18	1.34328e-15
Y.39983..BRD.BRD.K56751279.300.01.4.	PRISM	-0.0293582	-0.79176193278349	1.00486838299048e-13	1.00185e-10
brigatinib..BRD.BRD.K56981171.001.02.8.	PRISM	-0.0292454	-0.893829859330015	5.89410279893411e-20	7.66823e-17
valrubicin..BRD.BRD.K72951360.001.01.4.	PRISM	-0.028993	-0.588107368166283	3.13228793997707e-06	0.00182926
nutlin.3..BRD.BRD.A12230535.001.06.7.	PRISM	-0.0289529	-0.346228097225792	0.0145970622627025	1
dichloroacetate..BRD.BRD.M97302542.001.03.6.	PRISM	-0.0285722	-0.888268437805026	3.04492433260016e-20	3.98581e-17
salinomycin..BRD.BRD.A28301258.001.03.0.	PRISM	-0.0284716	-0.714347232037168	1.15037161163199e-09	8.9844e-07
puromycin..BRD.BRD.A28970875.300.04.9.	PRISM	-0.0279783	-0.796835572955626	2.01902876493936e-12	1.86558e-09
irinotecan..BRD.BRD.K08547377.001.04.4.	PRISM	-0.0278837	-0.394980495918779	0.00427344251865557	1
taurine..BRD.BRD.K51474575.001.10.4.	PRISM	-0.0276951	-0.790883374386221	5.98096081926583e-12	5.40679e-09
PP.1..BRD.BRD.K47598052.001.15.8.	PRISM	-0.0275639	-0.734557932615241	5.05591259955033e-10	4.05484e-07
artemisinin..BRD.BRD.K13112821.001.17.4.	PRISM	-0.0275543	-0.815917612972792	5.51942832707675e-13	5.24898e-10
AZD2461..BRD.BRD.K85014146.001.02.5.	PRISM	-0.0274679	-0.731436081152552	8.9269739286329e-10	7.0166e-07
golvatinib..BRD.BRD.K69001009.001.02.8.	PRISM	-0.0274581	-0.839844726986095	7.26474380952658e-15	7.71516e-12
AR.12..BRD.BRD.K90497590.001.04.2.	PRISM	-0.0274478	-0.827070919114022	3.78397916134445e-13	3.63262e-10
caffeic.acid..BRD.BRD.K09900591.001.26.7.	PRISM	-0.0274386	-0.726035820812038	2.91784045765458e-09	2.20881e-06
docetaxel..BRD.BRD.K30577245.001.05.0.	PRISM	-0.0272359	-0.360464278418874	0.00568321608077718	1
GW.842166..BRD.BRD.K26823213.001.02.9.	PRISM	-0.0270824	-0.740187533486605	2.61993398768466e-10	2.13001e-07
selinexor..BRD.BRD.K21361524.001.01.1.	PRISM	-0.0267658	-0.561539650830562	1.63282035160358e-05	0.00883356
clofibrate..BRD.BRD.K45252063.001.13.6.	PRISM	-0.0265896	-0.620709947241993	2.07500751199373e-06	0.0012367
torasemide..BRD.BRD.K30480208.001.18.5.	PRISM	-0.0262663	-0.616334494964626	9.59854929943127e-07	0.00059607
PF.477736..BRD.BRD.K03063480.001.06.6.	PRISM	-0.026258	-0.364864734857011	0.00645550330240601	1
ubenimex..BRD.BRD.K59574735.001.11.8.	PRISM	-0.026105	-0.666954508094335	3.24098833542201e-07	0.000209368
riociguat..BRD.BRD.K84783599.001.01.0.	PRISM	-0.0256321	-0.835835310767991	3.94433714322414e-13	3.78262e-10
busulfan..BRD.BRD.K23204545.001.16.4.	PRISM	-0.0254386	-0.826394422340607	5.52341650527115e-13	5.24898e-10
LY456236..BRD.BRD.K87696786.003.04.4.	PRISM	-0.025158	-0.780940447840996	1.2898821990349e-11	1.148e-08
telotristat.ethyl..BRD.BRD.K94559059.091.01.6.	PRISM	-0.0250929	-0.887725325856225	5.50255439158993e-20	7.16983e-17
D.64131..BRD.BRD.K26997899.001.02.2.	PRISM	-0.0247959	-0.421270749393921	0.00208585684957485	0.721706
repsox..BRD.BRD.K80480517.001.02.4.	PRISM	-0.0247588	-0.485016160321591	0.000375191867765149	0.158331
AZD2858..BRD.BRD.K85849709.001.01.5.	PRISM	-0.0247276	-0.639476801294316	6.44468670185289e-07	0.000408593
oxazepam..BRD.BRD.A50049929.001.01.9.	PRISM	-0.0245065	-0.793057761300781	3.00189218873135e-12	2.76174e-09
tyrphostin.AG.99..BRD.BRD.K60184833.001.05.6.	PRISM	-0.0243886	-0.700092158196302	4.16798559939991e-09	3.12599e-06
RAF265..BRD.BRD.K93123848.001.04.1.	PRISM	-0.0243492	-0.489982950019769	0.000195525691854753	0.0883776
estradiol..BRD.BRD.K18910433.001.36.6.	PRISM	-0.0243432	-0.819716836577157	2.34180026396268e-13	2.28091e-10
LCL.161..BRD.BRD.K08248804.001.01.8.	PRISM	-0.0241975	-0.66050972886982	3.72496521717973e-07	0.000239888
indiplon..BRD.BRD.K90948141.001.01.4.	PRISM	-0.0238219	-0.825172620406802	5.41929222719828e-12	4.90988e-09
cibenzoline..BRD.BRD.K34251960.036.01.6.	PRISM	-0.0237366	-0.831867954899819	2.16410930788378e-15	2.35455e-12
cyt387..BRD.BRD.K87737963.001.06.0.	PRISM	-0.0236983	-0.721136648233272	1.95701880048642e-09	1.5069e-06
digitoxigenin..BRD.BRD.K18518344.001.15.9.	PRISM	-0.0236856	-0.771632484284627	1.14031075477643e-10	9.49879e-08
chlorpropamide..BRD.BRD.K97746869.001.27.0.	PRISM	-0.0233113	-0.822809133447155	1.67860780498112e-13	1.65175e-10
cyproterone.acetate..BRD.BRD.K41141507.001.16.2.	PRISM	-0.0232379	-0.907103007604654	1.78181044070768e-19	2.28428e-16
Ro.4987655..BRD.BRD.K64538373.001.01.4.	PRISM	-0.0231616	-0.233077700722615	0.114381071956944	1
mitoxantrone..BRD.BRD.K21680192.300.14.4.	PRISM	-0.0231492	-0.747416054010101	9.55439416313799e-11	7.99703e-08
zolantidine..BRD.BRD.K08996725.332.01.7.	PRISM	-0.022974	-0.897792806235659	5.91819802942863e-20	7.69366e-17
beta.naphthol..BRD.BRD.K21164796.001.02.8.	PRISM	-0.0229689	-0.89857468259798	3.06634547758998e-21	4.1365e-18
linifanib..BRD.BRD.K99749624.001.07.0.	PRISM	-0.0228656	-0.834694432278925	1.33601133151643e-15	1.47362e-12
lonafarnib..BRD.BRD.K41599323.001.02.3.	PRISM	-0.0227512	-0.296501382833023	0.0207152749620169	1
tirapazamine..BRD.BRD.K92968657.001.01.6.	PRISM	-0.0226019	-0.780323734236926	2.07982623908851e-11	1.82193e-08
ZM.447439..BRD.BRD.K72703948.001.10.1.	PRISM	-0.0221947	-0.657736605298442	1.17931393064192e-07	7.88961e-05
ginkgolide.a..BRD.BRD.A95121829.001.08.9.	PRISM	-0.0221673	-0.737166505596354	5.58388509970131e-10	4.46711e-07
AEE788..BRD.BRD.K40718343.001.02.6.	PRISM	-0.022052	-0.63314788864348	3.74270803536844e-07	0.000240656
fosbretabulin..BRD.BRD.K06814349.304.01.9.	PRISM	-0.0220496	-0.84924866007243	1.66938384992839e-16	1.91311e-13
cediranib..BRD.BRD.K86930074.001.05.0.	PRISM	-0.021935	-0.595908104971226	1.25477587068002e-06	0.000766668
mevastatin..BRD.BRD.K94441233.001.13.0.	PRISM	-0.0219307	-0.563121554760607	1.32811745951249e-05	0.0072648
broxyquinoline..BRD.BRD.K23301018.001.11.7.	PRISM	-0.0218764	-0.760739759484213	6.73214018056692e-10	5.34975e-07
piperacetazine..BRD.BRD.K16277217.001.10.9.	PRISM	-0.0216693	-0.576673955110507	1.36665039289393e-05	0.00744824
AM.404..BRD.BRD.K55462201.001.07.3.	PRISM	-0.0216684	-0.74933748883943	2.4315562527158e-11	2.11936e-08
UH.232......BRD.BRD.K66715657.050.01.0.	PRISM	-0.0216382	-0.619579308147732	3.00248762086953e-06	0.00175646
tanespimycin..BRD.BRD.K81473043.001.14.6.	PRISM	-0.0215947	-0.93263780127737	5.87310120791391e-27	8.70394e-24
VU0238429..BRD.BRD.K24187789.001.01.7.	PRISM	-0.0215843	-0.610130739610931	1.42404635995769e-06	0.00086582
CGP.54626..BRD.BRD.A74208568.003.01.5.	PRISM	-0.021574	-0.705173479878816	2.692623747114e-09	2.04909e-06
costunolide..BRD.BRD.K26833429.001.02.8.	PRISM	-0.0211729	-0.666595366320003	5.15529961223036e-08	3.53138e-05
poziotinib..BRD.BRD.K50010139.001.02.3.	PRISM	-0.0211153	-0.223034098469908	0.102043406067084	1
ganetespib..BRD.BRD.K38852836.001.02.1.	PRISM	-0.0210611	-0.411103760089444	0.00171525266855475	0.608915
cyclocytidine..BRD.BRD.K67536197.003.11.4.	PRISM	-0.020451	-0.445292943187642	0.000962449648502657	0.368098
U.0126..BRD.BRD.K18787491.001.08.6.	PRISM	-0.0202488	-0.725503240959979	1.92981543183801e-09	1.48789e-06
GSK2110183..BRD.BRD.K25412176.001.01.9.	PRISM	-0.0201545	-0.406192662700062	0.0014922702294829	0.534233
PF.573228..BRD.BRD.K79239947.001.06.8.	PRISM	-0.02007	-0.471585655689817	0.000202584718847469	0.0909605
XL888..BRD.BRD.A03506276.001.01.5.	PRISM	-0.0199516	-0.7271438707948	4.2455477953241e-10	3.40917e-07
navitoclax..BRD.BRD.K82746043.001.19.3.	PRISM	-0.0199109	-0.751315814662801	7.45035664709539e-11	6.2881e-08
parbendazole..BRD.BRD.K02407574.001.09.7.	PRISM	-0.0198981	-0.37139975997468	0.0056839985495094	1
X5.hydroxymethyl.tolterodine..BRD.BRD.K24603946.001.02.1.	PRISM	-0.0198946	-0.847375504063228	1.7227603474764e-15	1.88642e-12
baicalein..BRD.BRD.K72327355.001.14.7.	PRISM	-0.0197914	-0.557821530811755	1.35467158834458e-05	0.00739651
BMS.690514..BRD.BRD.K76239644.001.02.6.	PRISM	-0.0196601	-0.51994176933287	6.34795649828374e-05	0.030978
rutin..BRD.BRD.K20482099.001.09.4.	PRISM	-0.0196385	-0.816248274274439	1.7809306408426e-12	1.65092e-09
A.674563..BRD.BRD.K78177893.001.02.4.	PRISM	-0.0195131	-0.76045767470802	5.75781199312231e-11	4.89414e-08
NH125..BRD.BRD.K31086665.005.04.6.	PRISM	-0.0190692	-0.812632307734362	9.7918645469547e-13	9.21414e-10
BMS.986020..BRD.BRD.K23952234.236.01.8.	PRISM	-0.0190203	-0.385549634609928	0.00264615664002967	0.899693
niraparib..BRD.BRD.K54955827.001.02.2.	PRISM	-0.0190069	-0.596255142041684	3.55844838483662e-06	0.00206746
ibutilide..BRD.BRD.A74391928.051.01.3.	PRISM	-0.018866	-0.843281680307144	5.37392837951826e-15	5.7501e-12
eptifibatide..BRD.BRD.A90547603.001.02.5.	PRISM	-0.0186922	-0.90010824473024	1.77829781037615e-20	2.34202e-17
fenretinide..BRD.BRD.K89085489.001.23.2.	PRISM	-0.0185737	-0.72355713819204	2.43932920906852e-09	1.86121e-06
AZD9668..BRD.BRD.K31476763.001.01.5.	PRISM	-0.0184933	-0.839775962063973	2.15159995976742e-15	2.34309e-12
tacrolimus..BRD.BRD.K69608737.001.10.2.	PRISM	-0.0184024	-0.571544003905903	1.17914501245002e-05	0.00650888
trometamol..BRD.BRD.K47978074.001.02.4.	PRISM	-0.0183436	-0.905489368410207	4.38255909166135e-21	5.88578e-18
LDN.57444..BRD.BRD.K94485812.001.02.9.	PRISM	-0.0181826	-0.818603253171777	1.98895894663687e-14	2.07187e-11
estradiol.cypionate..BRD.BRD.A91452556.001.04.0.	PRISM	-0.0180223	-0.891640127033783	2.49646244995972e-20	3.27786e-17
prednisolone.hemisuccinate..BRD.BRD.A78391468.001.02.8.	PRISM	-0.0180083	-0.455929214327123	0.000701156326820167	0.274152
mericitabine..BRD.BRD.K69726595.001.01.2.	PRISM	-0.0179391	-0.446971312966734	0.00133717220509287	0.484056
CPI.1189..BRD.BRD.K11073688.001.01.6.	PRISM	-0.0178739	-0.564169647900397	2.54034403245802e-05	0.0132606
CYT.997..BRD.BRD.K23363278.001.02.1.	PRISM	-0.0177592	-0.410942786597806	0.00193063731088005	0.673792
bisacodyl..BRD.BRD.K39987650.001.24.1.	PRISM	-0.0176625	-0.564727242629679	7.5869541652749e-06	0.00425628
metoxibutropate..BRD.BRD.A71725768.001.01.3.	PRISM	-0.0175745	-0.737290507811804	1.18956008921368e-10	9.88524e-08
osimertinib..BRD.BRD.K42805893.001.04.9.	PRISM	-0.0174793	-0.658882644621572	3.40996841450403e-08	2.35629e-05
tedizolid.phosphate..BRD.BRD.K89121095.001.01.7.	PRISM	-0.0174755	-0.378704965614244	0.0128341551862885	1
SC.144..BRD.BRD.K55305701.001.01.2.	PRISM	-0.0173602	-0.435979751500237	0.00127317236425133	0.467254
baricitinib..BRD.BRD.K53581288.001.02.9.	PRISM	-0.0171301	-0.772975459463227	2.6946963708273e-11	2.339e-08
UNBS.5162..BRD.BRD.K30933884.001.01.0.	PRISM	-0.0170649	-0.608264273998478	1.86029503526466e-06	0.0011199
ifosfamide..BRD.BRD.A67097164.001.18.7.	PRISM	-0.0170185	-0.914526492801217	1.86720382459641e-22	2.60475e-19
cladribine..BRD.BRD.K93034159.001.25.8.	PRISM	-0.0169452	-0.571206586564584	1.85208595177588e-05	0.00992718
PD.198306..BRD.BRD.K88677950.001.03.9.	PRISM	-0.0168291	-0.546881767941078	6.81170747121237e-05	0.0329687
KY02111..BRD.BRD.K13302470.001.02.7.	PRISM	-0.0166427	-0.74285718187024	2.93201927513786e-10	2.3808e-07
mebendazole..BRD.BRD.K77987382.001.13.2.	PRISM	-0.0163758	-0.614645011727162	4.0007594218048e-06	0.00230844
ZLN005..BRD.BRD.K73073971.001.01.7.	PRISM	-0.0163369	-0.371256289552953	0.0117243152746096	1
hexylresorcinol..BRD.BRD.K99946902.001.07.5.	PRISM	-0.0163315	-0.624007823201408	1.44880265524597e-06	0.000879423
GGTI.298..BRD.BRD.K19669037.001.01.1.	PRISM	-0.0162498	-0.71548750357593	3.69699866645214e-09	2.78014e-06
FK.866..BRD.BRD.K58550667.001.08.7.	PRISM	-0.0161972	-0.35813588905128	0.00632423021205528	1
estramustine.phosphate..BRD.BRD.K00077635.304.01.2.	PRISM	-0.0161706	-0.908081508904884	2.05195534916886e-22	2.85837e-19
metatinib..BRD.BRD.K27182532.001.02.3.	PRISM	-0.0160311	-0.503318968014522	0.000162149247155193	0.0739401
rheochrysidin..BRD.BRD.K67772619.001.05.1.	PRISM	-0.0160226	-0.814048361327834	1.39151370170719e-13	1.37899e-10
X3.amino.benzamide..BRD.BRD.K08703257.001.13.9.	PRISM	-0.0160043	-0.869909109466701	7.72290557272664e-18	9.29066e-15
proflavine.hemisulfate..BRD.BRD.K68408467.065.01.8.	PRISM	-0.0159519	-0.548980358980028	5.70203784587536e-05	0.028111
diclazuril..BRD.BRD.A06426627.001.03.5.	PRISM	-0.0158783	-0.546008895751987	1.83846867225913e-05	0.00987258
BMS.387032..BRD.BRD.K43389698.001.09.9.	PRISM	-0.0158088	-0.439027312855096	0.00170631065788868	0.607447
PF.05212384..BRD.BRD.K07955840.001.02.3.	PRISM	-0.0157822	-0.447920186189882	0.00121130630509436	0.449395
azacitidine..BRD.BRD.K03406345.001.21.1.	PRISM	-0.0153319	-0.791588269788464	1.03054751235772e-11	9.20279e-09
terconazole..BRD.BRD.K86204871.001.16.2.	PRISM	-0.0152688	-0.831648141527902	1.29920005575161e-12	1.21475e-09
SR.57227A..BRD.BRD.K09397065.003.06.1.	PRISM	-0.0152097	-0.471995313228238	0.000315077767740309	0.135799
LE.135..BRD.BRD.K06593056.001.04.8.	PRISM	-0.0151581	-0.909295736643427	1.1037926413996e-21	1.50888e-18
aurora.a.inhibitor.i..BRD.BRD.K53561341.001.07.5.	PRISM	-0.0151483	-0.731728266081366	4.01732394407263e-10	3.23395e-07
clenbuterol..BRD.BRD.A75726477.003.21.3.	PRISM	-0.0150765	-0.531701911872273	0.000106216115020271	0.0498037
NVP.TAE684..BRD.BRD.K50140147.001.10.1.	PRISM	-0.0149459	-0.62063565746094	1.03531729016004e-06	0.000640861
chidamide..BRD.BRD.K28537285.001.01.8.	PRISM	-0.014922	-0.412175385539808	0.00244903965423501	0.840021
BAY.11.7085..BRD.BRD.K48684885.001.04.2.	PRISM	-0.0148471	-0.829733585838818	9.08898889502443e-15	9.60706e-12
brequinar..BRD.BRD.K96123349.236.02.8.	PRISM	-0.0148219	-0.738930488886377	1.54567508520706e-10	1.27364e-07
CX.5461..BRD.BRD.K12787259.001.04.3.	PRISM	-0.0147721	-0.537585384807984	2.75747251179142e-05	0.0143389
MTPG..BRD.BRD.A28329383.001.02.1.	PRISM	-0.0146798	-0.663940234732598	2.14809915108897e-07	0.000140915
noretynodrel..BRD.BRD.A00758722.001.04.9.	PRISM	-0.0145908	-0.750851693013623	2.01417114881261e-10	1.64961e-07
CGS.20625..BRD.BRD.K68103045.001.02.9.	PRISM	-0.0145164	-0.690373874158125	7.04143705381587e-08	4.77409e-05
alvespimycin..BRD.BRD.K83988098.001.02.0.	PRISM	-0.0143983	-0.59385716581753	2.99737224286036e-06	0.00175646
tipifarnib..BRD.BRD.K62965247.001.04.9.	PRISM	-0.0143401	-0.537738258936872	2.52709022424734e-05	0.0132167
plinabulin..BRD.BRD.K99498722.001.02.6.	PRISM	-0.0141517	-0.417774285096299	0.00125933439680144	0.464694
ABT.751..BRD.BRD.K91623615.001.05.0.	PRISM	-0.0141255	-0.403840299797636	0.00367947044180422	1
ZSTK.474..BRD.BRD.K63068307.001.08.9.	PRISM	-0.0140636	-0.552018854774318	1.3885512188038e-05	0.00755372
GSK429286A..BRD.BRD.A10523515.001.07.9.	PRISM	-0.0140554	-0.600294324539605	1.45373347300856e-06	0.000880962
omeprazole..BRD.BRD.A55962179.001.22.1.	PRISM	-0.0139622	-0.933419982003836	3.15384609785573e-27	4.68031e-24
cyclosporin.a..BRD.BRD.A69815203.001.07.6.	PRISM	-0.0139045	-0.74707765999667	1.9759326210391e-10	1.62026e-07
theophylline..BRD.BRD.K97799481.001.16.0.	PRISM	-0.0138755	-0.896157331520103	7.0440092551286e-21	9.39671e-18
nanchangmycin..BRD.BRD.A73871920.236.03.6.	PRISM	-0.0138457	-0.436115036543077	0.00126604738865806	0.465905
camylofine.chlorhydrate..BRD.BRD.A91733352.300.04.5.	PRISM	-0.0136989	-0.800607106059607	5.27366126314373e-12	4.78321e-09
triclabendazole..BRD.BRD.K81916719.001.13.9.	PRISM	-0.0135605	-0.855603384143697	6.02970335731409e-16	6.7593e-13
CR8..R...BRD.BRD.K40331046.305.01.5.	PRISM	-0.0135326	-0.523493605368282	8.77103449231134e-05	0.041487
UK.383367..BRD.BRD.K06294530.001.01.5.	PRISM	-0.013417	-0.410710618216615	0.00199021868180105	0.690606
remoxipride..BRD.BRD.K54094468.003.11.1.	PRISM	-0.0133889	-0.548657925862317	3.3430076004249e-05	0.0170828
naproxen..BRD.BRD.K59197931.001.04.5.	PRISM	-0.0132801	-0.607353986778884	3.43836295468409e-06	0.00200113
JIB04..BRD.BRD.K76180386.001.01.6.	PRISM	-0.0132376	-0.464717062095297	0.00048457987753093	0.197709
sevoflurane..BRD.BRD.K05638300.001.01.2.	PRISM	-0.0131011	-0.615661043299467	1.94642701333882e-06	0.00116591
kifunensine..BRD.BRD.K02898090.001.02.7.	PRISM	-0.0129899	-0.299443384683163	0.0285072519081199	1
isofloxythepin..BRD.BRD.A07704283.001.01.3.	PRISM	-0.0129715	-0.613446216905633	1.56415539608937e-06	0.000943186
pranidipine..BRD.BRD.A68083442.001.01.6.	PRISM	-0.0129701	-0.599030675282703	4.31977671646913e-06	0.00248819
vemurafenib..BRD.BRD.K56343971.001.14.8.	PRISM	-0.0128967	-0.701611040601947	1.44620786027007e-08	1.0297e-05
OSI.420..BRD.BRD.K73309154.003.02.8.	PRISM	-0.0128753	-0.364112730842358	0.00806671740516578	1
elacridar..BRD.BRD.K88807631.001.01.3.	PRISM	-0.0128268	-0.888434037251381	1.2467207275384e-18	1.54593e-15
PF.03814735..BRD.BRD.K68747584.001.02.0.	PRISM	-0.0128166	-0.248746758758192	0.064606420247843	1
X7.nitroindazole..BRD.BRD.K04430056.236.02.1.	PRISM	-0.0127154	-0.634998854744136	5.57074613486902e-07	0.000354299
pitavastatin..BRD.BRD.K75958547.238.01.0.	PRISM	-0.0126681	-0.415522323568242	0.00361503529841707	1
IOWH032..BRD.BRD.K84892605.001.01.1.	PRISM	-0.0125696	-0.704111411223052	1.13042732826175e-09	8.83994e-07
vatalanib..BRD.BRD.K70163715.300.05.7.	PRISM	-0.0125641	-0.549826670427068	2.84263440354881e-05	0.0147533
everolimus..BRD.BRD.K13514097.001.04.6.	PRISM	-0.0125547	-0.841605327288752	2.69971579725295e-15	2.92919e-12
GS.39783..BRD.BRD.K75478907.001.02.3.	PRISM	-0.0125538	-0.668047255446946	2.06158149650535e-07	0.000135446
danazol..BRD.BRD.A92537424.001.04.7.	PRISM	-0.0125299	-0.754279793244461	6.02628509879832e-11	5.11029e-08
practolol..BRD.BRD.A41304429.001.14.8.	PRISM	-0.0124493	-0.591411875294103	3.69922978890451e-06	0.00214185
oxcarbazepine..BRD.BRD.K04196797.001.24.4.	PRISM	-0.0123775	-0.712943279814502	2.98157656692319e-09	2.25407e-06
AR.42..BRD.BRD.K13167095.001.02.9.	PRISM	-0.0121949	-0.34180649174431	0.0156524905910744	1
LY364947..BRD.BRD.K06234293.001.04.2.	PRISM	-0.0121822	-0.740154210555531	9.65676733046114e-10	7.57091e-07
gemcitabine..BRD.BRD.K15108141.001.06.6.	PRISM	-0.0121323	-0.367852920386487	0.00605792185629343	1
dichloroacetate..BRD.BRD.M97302542.001.04.4.	PRISM	-0.0121083	-0.931390711161857	2.61076141659067e-22	3.62635e-19
entinostat..BRD.BRD.K77908580.001.09.6.	PRISM	-0.0120857	-0.243294750748485	0.0495177595491553	1
AT.7519..BRD.BRD.K13390322.001.06.3.	PRISM	-0.0120251	-0.350284783007101	0.0192009761019125	1
streptozotocin..BRD.BRD.K34411947.001.12.5.	PRISM	-0.0119748	-0.856275421760428	2.10640038652717e-15	2.29808e-12
X7.hydroxystaurosporine..BRD.BRD.K45293975.001.02.0.	PRISM	-0.0119353	-0.545280170966711	5.92901013486419e-05	0.0291707
NVP.AUY922..BRD.BRD.K41859756.001.06.8.	PRISM	-0.0118915	-0.125708830446235	0.251334057666614	1
warfarin..BRD.BRD.A24514565.001.09.7.	PRISM	-0.0118043	-0.666133569020377	1.74026766301976e-07	0.000115206
TMS..BRD.BRD.K96233303.001.01.9.	PRISM	-0.0117243	-0.797894797742218	6.87641270378099e-13	6.50509e-10
AMG458..BRD.BRD.K21782625.001.02.4.	PRISM	-0.0115913	-0.80337756115344	5.96494984638391e-13	5.65477e-10
digitoxin..BRD.BRD.A93236127.001.04.5.	PRISM	-0.0113213	-0.383237233752961	0.00317120824710528	1
INH1..BRD.BRD.K70177501.003.01.4.	PRISM	-0.0111278	-0.511753175814509	0.000119023090809684	0.0550494
RN.1734..BRD.BRD.K95581532.001.01.5.	PRISM	-0.011125	-0.757014391488315	1.33218823352187e-10	1.10438e-07
NMS.E973..BRD.BRD.K58770988.001.01.8.	PRISM	-0.0109895	-0.281800489774996	0.0580913554532045	1
ACDPP..BRD.BRD.K68633617.003.02.9.	PRISM	-0.0109716	-0.210084759345946	0.101434944586842	1
MLN.8054..BRD.BRD.K83963101.001.06.9.	PRISM	-0.0108527	-0.592110589846633	4.56416393262749e-06	0.0026107
selumetinib..BRD.BRD.K57080016.001.15.9.	PRISM	-0.0106839	-0.222554300771991	0.16983220991078	1
thonzonium..BRD.BRD.K13387373.004.14.5.	PRISM	-0.0106525	-0.880002313147198	4.68085539588606e-16	5.28469e-13
LY2784544..BRD.BRD.K25630527.001.03.8.	PRISM	-0.0106238	-0.469893275053197	0.000394904175756947	0.16428
napabucasin..BRD.BRD.K22064724.001.01.8.	PRISM	-0.0106142	-0.241690537124092	0.102584984948625	1
IDRA.21..BRD.BRD.A14344385.001.03.2.	PRISM	-0.0103827	-0.770664720769616	2.55850983199908e-10	2.08263e-07
PF.562271..BRD.BRD.K99545815.001.06.3.	PRISM	-0.0103795	-0.476021908638506	0.000378885347293879	0.159511
chloropyramine..BRD.BRD.K83257731.003.23.5.	PRISM	-0.0103044	-0.444552519879144	0.00103909016261315	0.393815
X4.iodo.6.phenylpyrimidine..BRD.BRD.K25690923.001.02.4.	PRISM	-0.0100807	-0.830603760067149	2.79816235404406e-14	2.87931e-11
PD.168393..BRD.BRD.K17702546.001.03.2.	PRISM	-0.010059	-0.295687506247656	0.0164789802280613	1
exemestane..BRD.BRD.K33425534.001.12.5.	PRISM	-0.0100406	-0.776311669111845	1.38169860198952e-11	1.22833e-08
BAN.ORL.24..BRD.BRD.K47049295.300.01.5.	PRISM	-0.00998512	-0.695458365173416	7.70583334960686e-09	5.63296e-06
DCEBIO..BRD.BRD.K89299012.001.06.0.	PRISM	-0.00985518	-0.45910615817653	0.000422343836023639	0.174006
amonafide..BRD.BRD.K56334280.001.05.1.	PRISM	-0.00984205	-0.686685029822685	1.57730767629337e-08	1.11989e-05
imiquimod..BRD.BRD.K26657438.001.15.2.	PRISM	-0.00979124	-0.802916121671145	1.90997683958856e-13	1.86796e-10
cinacalcet..BRD.BRD.K73838513.003.05.5.	PRISM	-0.00969079	-0.677344408963581	8.916212640635e-08	6.00953e-05
crizotinib..S...BRD.BRD.K40308497.001.01.2.	PRISM	-0.00968863	-0.875469057858061	1.01834003548899e-18	1.26783e-15
protirelin..BRD.BRD.A16997652.001.02.3.	PRISM	-0.00912972	-0.886506711369519	9.01741253787483e-20	1.16234e-16
RG108..BRD.BRD.K89391146.001.08.0.	PRISM	-0.00911792	-0.545254519026104	4.23077452375459e-05	0.0213231
KW.2478..BRD.BRD.K41213548.001.02.0.	PRISM	-0.00910265	-0.322887078614165	0.0208791354638309	1
carvedilol..BRD.BRD.A10977446.001.12.1.	PRISM	-0.0090028	-0.219359130115134	0.0715209769848564	1
olaparib..BRD.BRD.K02113016.001.19.6.	PRISM	-0.00899097	-0.369668185321942	0.00397098189289309	1
trametinib..BRD.BRD.K12343256.001.14.7.	PRISM	-0.00897958	-0.139196228761262	0.357336440233707	1
vidarabine..BRD.BRD.K72093121.001.16.3.	PRISM	-0.00895641	-0.790899683393114	8.30821680487899e-13	7.84296e-10
PRT062607..BRD.BRD.K53734668.003.02.0.	PRISM	-0.00891712	-0.511573170423094	5.26164239041901e-05	0.0260977
darapladib..BRD.BRD.K19085898.001.01.8.	PRISM	-0.00879563	-0.919302743164771	3.63575642774576e-23	5.16641e-20
picolinic.acid..BRD.BRD.K01029106.001.01.4.	PRISM	-0.00872421	-0.675250639271021	2.35569805840036e-07	0.000154063
PD.98059..BRD.BRD.K62810658.001.12.2.	PRISM	-0.008689	-0.807581078386761	1.31281089701375e-14	1.37583e-11
meclizine..BRD.BRD.A50311610.300.10.4.	PRISM	-0.00863532	-0.893126003240069	5.90081187752869e-21	7.89529e-18
teriflunomide..BRD.BRD.A42699921.001.03.6.	PRISM	-0.00862715	-0.776407930070007	9.23562876702989e-13	8.7092e-10
AVL.292..BRD.BRD.K87782578.001.01.4.	PRISM	-0.00858655	-0.659881732798433	7.75107184052197e-09	5.65828e-06
ryuvidine..BRD.BRD.K06426971.001.02.7.	PRISM	-0.00847952	-0.57549098975021	1.25096816624192e-05	0.00685531
TAS.103..BRD.BRD.K09426783.300.01.0.	PRISM	-0.00847098	-0.539874785539099	3.83888928886672e-05	0.0195399
pentamidine..BRD.BRD.K13183738.317.10.2.	PRISM	-0.00844506	-0.644072012769138	7.41680159927638e-07	0.000467259
fluoromethylcholine..BRD.BRD.K51199656.003.01.4.	PRISM	-0.00840897	-0.854596851289045	1.35648682797157e-15	1.49485e-12
SAR131675..BRD.BRD.K38904395.001.02.3.	PRISM	-0.00839426	-0.624427048840569	9.52832481985013e-07	0.000592662
octenidine..BRD.BRD.K04568635.300.01.4.	PRISM	-0.00832266	-0.792689682032457	1.45836498014891e-12	1.35774e-09
mitomycin.c..BRD.BRD.A48237631.001.04.8.	PRISM	-0.0083106	-0.517935262811779	8.04488175532278e-05	0.0382936
clopamide..BRD.BRD.A85651701.001.19.7.	PRISM	-0.00829758	-0.443303472584682	0.00077433609651025	0.301217
belinostat..BRD.BRD.K17743125.001.08.4.	PRISM	-0.00805053	-0.296242135177543	0.0203346680197543	1
VER.49009..BRD.BRD.K38548312.001.01.0.	PRISM	-0.00804756	-0.767811369940334	2.68641385602752e-11	2.33449e-08
U.18666A..BRD.BRD.K22025381.003.01.9.	PRISM	-0.00804452	-0.680220535593029	2.00121408192187e-08	1.41486e-05
SB.2343..BRD.BRD.K98795921.001.01.7.	PRISM	-0.00799171	-0.398431360711861	0.00264655098759862	0.899693
ketoconazole..BRD.BRD.A38350138.001.04.9.	PRISM	-0.00786246	-0.67761126593676	9.31708888713058e-08	6.26108e-05
bindarit..BRD.BRD.K36467523.001.02.8.	PRISM	-0.00783778	-0.326290496943606	0.0272697041546541	1
camptothecin..BRD.BRD.K37890730.001.15.1.	PRISM	-0.00779207	-0.0861188961189509	0.571189016901752	1
talmapimod..BRD.BRD.K17555800.003.02.3.	PRISM	-0.00764213	-0.451033785826354	0.000409381883098792	0.169484
SMI.4a..BRD.BRD.K70159787.001.01.1.	PRISM	-0.00754925	-0.597807827628952	8.69304706219933e-07	0.000542446
nadifloxacin..BRD.BRD.A24397426.001.10.4.	PRISM	-0.00748709	-0.509684733157476	0.00015521086659437	0.0709314
amoxicillin..BRD.BRD.K55044200.001.15.3.	PRISM	-0.00744078	-0.276089761038348	0.0437550545162324	1
LY3023414..BRD.BRD.K82967180.001.01.6.	PRISM	-0.00729971	-0.27144431000216	0.0466045837677074	1
estramustine..BRD.BRD.A70858459.001.01.7.	PRISM	-0.00716886	-0.594294003264817	1.19195245363281e-05	0.00656766
clonazepam..BRD.BRD.K38183498.001.02.0.	PRISM	-0.00712393	-0.896737162855309	1.04366249993832e-20	1.38703e-17
ARRY.334543..BRD.BRD.K46386702.001.02.1.	PRISM	-0.00708109	-0.384788616136519	0.00590201961446087	1
ixazomib.citrate..BRD.BRD.A66419424.001.02.4.	PRISM	-0.00699891	-0.796836453739367	3.92623091116367e-12	3.60035e-09
astemizole..BRD.BRD.K37249724.001.25.7.	PRISM	-0.0069969	-0.329212922419958	0.0235710559980698	1
pyrithione.zinc..BRD.BRD.K16136380.001.01.7.	PRISM	-0.00697372	-0.302904836899012	0.04192482149984	1
fludarabine.phosphate..BRD.BRD.K71106091.001.06.1.	PRISM	-0.00696605	-0.409774812171952	0.00288166298491723	0.965357
trapidil..BRD.BRD.K95763993.001.19.3.	PRISM	-0.00695707	-0.441057027131266	0.0017780897666009	0.625888
navitoclax..BRD.BRD.K82746043.001.15.1.	PRISM	-0.00689679	-0.733999364823207	8.84941147933993e-11	7.44236e-08
oxyphencyclimine..BRD.BRD.A58193911.003.18.7.	PRISM	-0.00687503	-0.237634305858066	0.109420258913926	1
MK.8245..BRD.BRD.K29656036.001.02.5.	PRISM	-0.00679847	-0.357670080910109	0.00687914725043696	1
etoposide..BRD.BRD.K37798499.001.27.2.	PRISM	-0.00679166	-0.162775631986825	0.258337508438818	1
ruxolitinib..BRD.BRD.K53972329.001.07.0.	PRISM	-0.00667081	-0.313552773323638	0.0102561602840918	1
digoxin..BRD.BRD.A94756469.001.04.7.	PRISM	-0.00655817	-0.321735797362694	0.0224266448314954	1
dichlorvos..BRD.BRD.K23779958.001.05.8.	PRISM	-0.00654693	-0.788320317729952	3.60394932136227e-13	3.4634e-10
A61603..BRD.BRD.A83650191.004.02.8.	PRISM	-0.00641961	-0.579296906847787	8.25206569366333e-06	0.0046129
maprotiline..BRD.BRD.K25433859.003.25.4.	PRISM	-0.00638271	-0.919416299787811	8.26064278105313e-25	1.20605e-21
penfluridol..BRD.BRD.K15409150.001.05.8.	PRISM	-0.00637102	-0.462997081267134	0.000305200632195319	0.131847
ponatinib..BRD.BRD.K44227013.001.06.4.	PRISM	-0.00622489	-0.159314812342005	0.279122554507278	1
tezacaftor..BRD.BRD.K97101532.001.02.8.	PRISM	-0.00622471	-0.347668689670784	0.0220194375067505	1
PRT062070..BRD.BRD.K25835157.001.01.4.	PRISM	-0.00617258	-0.152902577018696	0.237953322890692	1
methocarbamol..BRD.BRD.A31521121.001.26.4.	PRISM	-0.00616157	-0.395466707311736	0.00273066246163545	0.920233
IKK.2.inhibitor.V..BRD.BRD.K74305673.001.06.2.	PRISM	-0.00605536	-0.681399732746126	2.25880466480304e-08	1.58908e-05
narasin..BRD.BRD.A25608658.001.01.1.	PRISM	-0.00605144	-0.18207039935961	0.146248838547335	1
ethacridine.lactate.monohydrate..BRD.BRD.K24715592.406.02.1.	PRISM	-0.00603679	-0.492084334988375	0.000210943017780477	0.0945025
acesulfame.potassium..BRD.BRD.K50850824.237.04.8.	PRISM	-0.00601202	-0.375106597808796	0.00502866248670288	1
SB.239063..BRD.BRD.K82091397.001.03.0.	PRISM	-0.00599078	-0.417037623251914	0.00145042853363928	0.520704
nefiracetam..BRD.BRD.K65678996.001.05.5.	PRISM	-0.00594404	-0.267821713618288	0.0337571944150149	1
tipiracil..BRD.BRD.K11973162.003.01.8.	PRISM	-0.00590083	-0.892775390587898	1.80972103820238e-19	2.31825e-16
AZ.628..BRD.BRD.K05804044.001.18.5.	PRISM	-0.00585311	-0.220920530387822	0.154443636881768	1
X1.naphthyl.PP1..BRD.BRD.K29542628.001.03.9.	PRISM	-0.00584438	-0.939443425767991	7.1465751304051e-28	1.06127e-24
DVD.111..BRD.BRD.K22520627.001.01.7.	PRISM	-0.00561179	-0.652236189585776	6.5975799437066e-08	4.48635e-05
fluorometholone..BRD.BRD.A13133631.001.04.0.	PRISM	-0.00561037	-0.56130533955854	2.37829838933735e-05	0.0124861
fleroxacin..BRD.BRD.K61717546.001.05.0.	PRISM	-0.00557475	-0.300243064543363	0.0805478814333529	1
NSC.632839..BRD.BRD.K81197548.003.01.4.	PRISM	-0.00552991	-0.414998176058678	0.00395457912931248	1
PTC.209..BRD.BRD.K83834509.001.01.1.	PRISM	-0.00548814	-0.134271573086217	0.306630506794877	1
primaquine..BRD.BRD.A55913614.316.09.6.	PRISM	-0.00544092	-0.334664143745563	0.0257957945746368	1
BMS.345541..BRD.BRD.K13566078.001.02.3.	PRISM	-0.00539407	-0.377119944441501	0.00509615028295592	1
AZD7762..BRD.BRD.K86525559.001.07.8.	PRISM	-0.00536915	-0.141577639768819	0.323007063246323	1
flubendazole..BRD.BRD.K86003836.001.10.5.	PRISM	-0.00534399	-0.778312034646522	8.44734332085447e-12	7.57727e-09
TAK.632..BRD.BRD.K31866293.001.01.6.	PRISM	-0.00529296	-0.501973546206453	6.95639595818467e-05	0.0335298
brilliant.green..BRD.BRD.K60348325.065.09.9.	PRISM	-0.00529155	-0.187951038880641	0.193450948274713	1
darifenacin..BRD.BRD.K95773607.004.03.8.	PRISM	-0.00528061	-0.324911074396626	0.0291226090888652	1
oprozomib..BRD.BRD.A36331462.001.02.1.	PRISM	-0.005278	-0.304972212521084	0.0516750779615095	1
CEP.37440..BRD.BRD.K72827473.001.01.0.	PRISM	-0.00520133	-0.396331342329862	0.00259355664169041	0.884403
linalool..BRD.BRD.A43082461.001.06.3.	PRISM	-0.00517864	-0.579732580577085	3.25929466653537e-05	0.0167528
CMPD.1..BRD.BRD.K54095730.001.03.1.	PRISM	-0.00512611	-0.140904878213548	0.342169191043547	1
bexarotene..BRD.BRD.K92441787.001.04.1.	PRISM	-0.00511591	-0.651915666384724	1.91397600307895e-07	0.000126322
PU.H71..BRD.BRD.K36529613.001.02.6.	PRISM	-0.00507258	-0.32562595737853	0.0246467303672079	1
WHI.P154..BRD.BRD.K07487750.001.03.3.	PRISM	-0.00502592	-0.129453318517232	0.302622539163289	1
dapivirine..BRD.BRD.K12885236.001.02.7.	PRISM	-0.00490206	-0.528084942818084	6.83020083189889e-05	0.0329899
pirenperone..BRD.BRD.K25224017.001.25.0.	PRISM	-0.00486612	-0.454086924809526	0.000512719923468934	0.208164
ulipristal..BRD.BRD.K64381438.001.03.8.	PRISM	-0.00485187	-0.407003968742586	0.00406668665548938	1
nitrocaramiphen..BRD.BRD.K28453807.003.11.2.	PRISM	-0.00481049	-0.549301700742634	1.6355072094996e-05	0.00883356
josamycin..BRD.BRD.K25837718.001.03.8.	PRISM	-0.00479924	-0.898900451255473	3.54590697430905e-21	4.77279e-18
GS.9973..BRD.BRD.K76719364.001.02.5.	PRISM	-0.00475297	-0.241519183771265	0.0675363906335591	1
G.1..BRD.BRD.K62696033.001.01.4.	PRISM	-0.00470588	-0.457971188512998	0.000515103858363376	0.208617
dalcetrapib..BRD.BRD.K18849474.001.04.4.	PRISM	-0.00468937	-0.687404160089596	1.42612151108671e-08	1.01682e-05
AZD8931..BRD.BRD.K98572433.001.02.9.	PRISM	-0.00463231	-0.0804475006638419	0.454778789810242	1
SN.38..BRD.BRD.K89561498.001.01.7.	PRISM	-0.0045768	-0.0578775164565855	0.705652150972211	1
LY2109761..BRD.BRD.K47557313.001.02.7.	PRISM	-0.00450246	-0.523908035467948	0.000115069486859137	0.0533922
palomid.529..BRD.BRD.A50998626.001.02.1.	PRISM	-0.00442798	-0.153670775399185	0.272857390768088	1
pralatrexate..BRD.BRD.A74914197.001.02.9.	PRISM	-0.00438548	-0.0598308281568572	0.502964131311946	1
GW.405833..BRD.BRD.K10705233.001.02.2.	PRISM	-0.00426759	-0.199492391040151	0.175014240998334	1
delanzomib..BRD.BRD.K59325863.001.02.8.	PRISM	-0.00420907	-0.612709851186026	4.78027348643859e-06	0.00272954
dolutegravir..BRD.BRD.K36386086.001.01.1.	PRISM	-0.00420364	-0.320518461826636	0.0300523915872228	1
norethindrone..BRD.BRD.K92073408.001.16.5.	PRISM	-0.00415152	-0.307494924364344	0.0229177139194825	1
bicalutamide..BRD.BRD.A29485665.001.12.8.	PRISM	-0.00414	-0.834880897399579	5.02722892971523e-15	5.38416e-12
benzydamine..BRD.BRD.K28542495.003.13.5.	PRISM	-0.0041125	-0.21792004223985	0.150032665995282	1
TAK.733..BRD.BRD.K26667523.001.02.5.	PRISM	-0.00406663	-0.0773760591683484	0.696949278810192	1
AC.264613..BRD.BRD.K81548480.001.01.2.	PRISM	-0.00406608	-0.537794637095604	4.1987380971316e-05	0.0212036
gidazepam..BRD.BRD.K22588750.001.07.0.	PRISM	-0.00403463	-0.749317921949413	9.33838393435933e-11	7.82557e-08
flutamide..BRD.BRD.K28307902.001.21.7.	PRISM	-0.00385341	-0.708642444935099	6.10848037315838e-09	4.51417e-06
enzalutamide..BRD.BRD.K56851771.001.06.8.	PRISM	-0.00379719	-0.328072695223347	0.0111003267801758	1
IKK.16..BRD.BRD.K14618467.001.04.6.	PRISM	-0.00374718	-0.432224850262691	0.000560519424109238	0.224208
GDC.0152..BRD.BRD.K68938568.001.01.7.	PRISM	-0.00373535	-0.0762615407419727	0.608733357211842	1
AT.9283..BRD.BRD.K24576554.001.04.8.	PRISM	-0.00362549	-0.0682804791105294	0.623568783499553	1
AVN.944..BRD.BRD.K62196610.001.01.6.	PRISM	-0.00358338	-0.158998743899352	0.282976116921125	1
dequalinium..BRD.BRD.K77685957.300.09.1.	PRISM	-0.00358074	-0.601724570503112	1.4894199050754e-06	0.000901099
doxifluridine..BRD.BRD.K58262659.001.09.7.	PRISM	-0.00354654	-0.288171188188509	0.0562238133498893	1
spironolactone..BRD.BRD.K90027355.001.13.3.	PRISM	-0.00352982	-0.941798948384344	1.66438798073094e-26	2.45997e-23
enoximone..BRD.BRD.K21152241.001.07.3.	PRISM	-0.0034689	-0.490869376300647	7.03985719435535e-05	0.0338617
K.Ras.G12C..inhibitor.6..BRD.BRD.K26305185.001.02.1.	PRISM	-0.00346521	-0.638035137675692	5.47374832297776e-06	0.00310909
bortezomib..BRD.BRD.K88510285.001.17.8.	PRISM	-0.00344596	-0.185747561702834	0.302590605107081	1
LY2183240..BRD.BRD.K37865504.001.04.1.	PRISM	-0.00340955	-0.0839176736471468	0.48351525868385	1
oxiperomide..BRD.BRD.K78096648.001.05.7.	PRISM	-0.00340849	-0.262465221743564	0.0852412518226308	1
MEK162..BRD.BRD.K82244583.001.01.3.	PRISM	-0.00340364	-0.0709612221859476	0.653631280795505	1
sulfabenzamide..BRD.BRD.K59983611.001.21.9.	PRISM	-0.00325197	-0.285016019157298	0.0505802542769919	1
hydroxyurea..BRD.BRD.K51747290.001.13.1.	PRISM	-0.00309777	-0.709261978631817	2.85739602552163e-09	2.16591e-06
spermine..BRD.BRD.K18375018.376.02.3.	PRISM	-0.00308316	-0.165828285354181	0.325712941265241	1
deoxycorticosterone.acetate..BRD.BRD.K24556098.001.16.7.	PRISM	-0.00305508	-0.117648729282639	0.38535360067385	1
azilsartan..BRD.BRD.K81074237.001.02.3.	PRISM	-0.00303018	-0.533641530940815	1.68499922702764e-05	0.00908215
nizofenone..BRD.BRD.K84011460.051.01.7.	PRISM	-0.00298276	-0.141802808208475	0.244260575547157	1
SNX.2112..BRD.BRD.K71281111.001.04.3.	PRISM	-0.00293572	-0.0931590157288932	0.521100915880925	1
levocetirizine..BRD.BRD.K27184429.300.01.3.	PRISM	-0.00293462	-0.178070291628192	0.312284435455772	1
podophyllotoxin..BRD.BRD.K47869605.001.32.0.	PRISM	-0.00292028	-0.0680187549533704	0.66697211782915	1
AS.703026..BRD.BRD.K89014967.001.04.3.	PRISM	-0.00290732	-0.0575768693023151	0.732831885268144	1
zardaverine..BRD.BRD.K37561857.001.15.5.	PRISM	-0.00288534	-0.66501810083613	5.44364235108185e-08	3.71739e-05
palmitoylethanolamide..BRD.BRD.K68095457.001.10.1.	PRISM	-0.00287806	-0.828586074632559	3.39560587102598e-14	3.48729e-11
MK.1775..BRD.BRD.K54256913.001.08.7.	PRISM	-0.00283489	-0.079455875063982	0.414872074628792	1
mepivacaine..BRD.BRD.A03216249.003.24.3.	PRISM	-0.00279156	-0.474115053983026	0.000960558152364518	0.368098
doxorubicin..BRD.BRD.K92093830.003.30.8.	PRISM	-0.00276095	-0.0562031707909592	0.557580675139697	1
KD.023..BRD.BRD.K71164191.001.01.0.	PRISM	-0.00269987	-0.379281160273637	0.0053531389770342	1
NVP.BVU972..BRD.BRD.K77943374.001.02.8.	PRISM	-0.00257802	-0.0918070716244708	0.419336900076765	1
oxonic.acid..BRD.BRD.K31468676.237.01.8.	PRISM	-0.00252237	-0.158466277363457	0.341050114341421	1
berberine..BRD.BRD.K14796088.003.26.8.	PRISM	-0.00246388	-0.207750805283409	0.155707510712961	1
AZD6482..BRD.BRD.K58772419.001.07.0.	PRISM	-0.00238775	-0.464999522418249	0.000415319707998693	0.171527
tecastemizole..BRD.BRD.K48195801.001.01.6.	PRISM	-0.00237429	-0.171318434582466	0.284225765715756	1
bucladesine..BRD.BRD.A94624445.236.17.0.	PRISM	-0.00236116	-0.083988843629313	0.557223375523633	1
palbociclib..BRD.BRD.K51313569.001.07.8.	PRISM	-0.00234743	-0.0759761723328367	0.58609358543099	1
bephenium.hydroxynaphthoate..BRD.BRD.K47878171.086.06.0.	PRISM	-0.00230468	-0.475097696728459	0.000252294896486552	0.111514
batimastat..BRD.BRD.K82818427.001.02.2.	PRISM	-0.00229069	-0.262004894893619	0.0495717596774411	1
PFI.1..BRD.BRD.K13094524.001.07.5.	PRISM	-0.00224958	-0.225142281413516	0.089525924134016	1
TC1..BRD.BRD.A13964793.001.02.6.	PRISM	-0.00221362	-0.118079523919195	0.364942009674569	1
YM.976..BRD.BRD.K12932420.001.02.3.	PRISM	-0.00220497	-0.109083895473018	0.452685317876042	1
azithromycin..BRD.BRD.K74501079.001.18.1.	PRISM	-0.00216863	-0.223254629339847	0.140481988535184	1
tyrphostin.AG.1296..BRD.BRD.K76064317.001.07.3.	PRISM	-0.00216278	-0.207910469909683	0.153862223638067	1
LDN.212854..BRD.BRD.K59831625.001.01.6.	PRISM	-0.00213084	-0.299831199755035	0.0425078582500616	1
ABT.737..BRD.BRD.K56301217.001.07.4.	PRISM	-0.00211342	-0.118769114704404	0.413037499976157	1
crizotinib..BRD.BRD.K78431006.001.10.2.	PRISM	-0.00205861	-0.178568527035237	0.235590865800389	1
chlorpyrifos..BRD.BRD.K08303368.001.10.0.	PRISM	-0.00201492	-0.347531738847048	0.0200252078031304	1
BAM7..BRD.BRD.K07442505.001.03.6.	PRISM	-0.00199058	-0.436758538215775	0.00370007332708506	1
methacycline..BRD.BRD.A49035384.003.28.9.	PRISM	-0.00198993	-0.278715026942277	0.0829895286429398	1
pilaralisib..BRD.BRD.K49456274.001.01.9.	PRISM	-0.00196875	-0.521859448749106	1.14041430456312e-05	0.0063179
capecitabine..BRD.BRD.K61192372.001.08.9.	PRISM	-0.00192613	-0.300394180767012	0.0426662707591933	1
peruvoside..BRD.BRD.A72716251.001.01.5.	PRISM	-0.00187145	-0.234968398745293	0.118832079477701	1
CGP.52411..BRD.BRD.K13087974.001.02.5.	PRISM	-0.00178531	-0.219429545014965	0.107900705532723	1
ONX.0914..BRD.BRD.K60446698.001.01.2.	PRISM	-0.00175174	-0.89851473064417	2.33571284555865e-17	2.75848e-14
acetylsalicylsalicylic.acid..BRD.BRD.K46585355.001.14.3.	PRISM	-0.00170048	-0.163168792580659	0.424924310347705	1
abemaciclib..BRD.BRD.K33622447.066.01.9.	PRISM	-0.00168526	-0.0226621990406286	0.782992136538305	1
CPP..BRD.BRD.K66094457.001.01.5.	PRISM	-0.00163585	-0.13559774219975	0.394660015889773	1
cobicistat..BRD.BRD.K51040301.001.02.1.	PRISM	-0.00163517	-0.0894988326555897	0.565334253676897	1
lappaconite..BRD.BRD.A05906449.004.01.1.	PRISM	-0.00162421	-0.440871925110811	0.000601378599597451	0.239349
etofylline.clofibrate..BRD.BRD.K49840922.001.05.1.	PRISM	-0.00153213	-0.480050373642254	0.000279944407342863	0.122056
SB.225002..BRD.BRD.K61323504.001.04.0.	PRISM	-0.00148688	-0.0910456126792821	0.477799923737377	1
ribavirin..BRD.BRD.K60369935.001.18.3.	PRISM	-0.00148356	-0.179586603140668	0.22639333670605	1
teprenone..BRD.BRD.K11510141.001.01.8.	PRISM	-0.00148052	-0.248619919332736	0.149960782272197	1
chicago.sky.blue.6b..BRD.BRD.K56483981.342.06.4.	PRISM	-0.00142375	-0.121216691248329	0.25287266305912	1
sarafloxacin..BRD.BRD.K08525451.003.05.2.	PRISM	-0.00140055	-0.916471873103333	6.11498442399089e-20	7.94336e-17
VE.821..BRD.BRD.K26756394.001.02.2.	PRISM	-0.00131958	-0.0812662831393824	0.63309043178244	1
indoprofen..BRD.BRD.A44090213.001.25.6.	PRISM	-0.00121877	-0.0920009798673282	0.531124004366011	1
carboxypyridine.disulfide..BRD.BRD.K26530649.001.01.6.	PRISM	-0.00119838	-0.023048179108367	0.748780886725864	1
vismodegib..BRD.BRD.K44827188.001.06.0.	PRISM	-0.00116262	-0.181858798884078	0.212733812571563	1
azodicarbonamide..BRD.BRD.K87036601.001.01.6.	PRISM	-0.00109947	-0.197710803548411	0.154355962534024	1
chromocarb..BRD.BRD.K94720315.001.10.4.	PRISM	-0.00109743	-0.0381919353674525	0.706723142944769	1
temocapril..BRD.BRD.K10784860.003.02.3.	PRISM	-0.00107908	-0.0760302961488746	0.728215522688022	1
ramatroban..BRD.BRD.K08586861.001.01.1.	PRISM	-0.00101781	-0.623233431165445	1.86971327463292e-06	0.0011237
tryptanthrin..BRD.BRD.K76973696.001.12.6.	PRISM	-0.000989066	-0.0993713838404996	0.611068881972386	1
PHA.665752..BRD.BRD.K95435023.001.08.5.	PRISM	-0.000987309	-0.368920719930411	0.0136267602446759	1
dihydromyricetin..BRD.BRD.K01614093.001.02.6.	PRISM	-0.000953588	-0.0565137122999754	0.794271510264057	1
florfenicol..BRD.BRD.A30886737.001.02.9.	PRISM	-0.000928416	-0.0866545817056502	0.622066060797162	1
kenpaullone..BRD.BRD.K37312348.001.15.0.	PRISM	-0.000883977	-0.0271734415600431	0.86842886745287	1
CH5132799..BRD.BRD.K28352084.001.02.3.	PRISM	-0.000852585	-0.116194578421502	0.46476529899634	1
acetylcysteine..BRD.BRD.K59058747.001.18.3.	PRISM	-0.000822098	-0.0966880088941438	0.669673145367952	1
dorzolamide..BRD.BRD.K71075609.003.01.0.	PRISM	-0.000821564	-0.402280312773331	0.00270781993450736	0.915243
temoporfin..BRD.BRD.K63712959.001.01.8.	PRISM	-0.000700439	-0.55721326625054	1.19847342220451e-05	0.0065916
thiamine..BRD.BRD.K95785345.300.14.8.	PRISM	-0.000698494	-0.127047105958722	0.369917067063844	1
levobunolol..BRD.BRD.K31812033.003.11.0.	PRISM	-0.000692028	-0.342534327932698	0.0311046693997088	1
erythritol..BRD.BRD.K79315489.001.07.8.	PRISM	-0.000682164	-0.0523457151058432	0.855973714684164	1
CP.945.598..BRD.BRD.K09090949.001.01.9.	PRISM	-0.000680042	-0.0510568609344026	0.788354268896106	1
SB.431542..BRD.BRD.K67298865.001.09.0.	PRISM	-0.00067468	-0.660932290356002	1.65977517412996e-07	0.000110209
propranolol..BRD.BRD.A10070317.003.28.3.	PRISM	-0.000648311	-0.658194984096531	1.3068343361295e-07	8.71659e-05
cinalukast..BRD.BRD.K53720352.001.03.2.	PRISM	-0.000628129	-0.688101019949998	2.3542049520923e-09	1.79861e-06
GDC.0980..BRD.BRD.K23228615.001.02.8.	PRISM	-0.000613801	-0.0857214647132277	0.598678987823604	1
doxercalciferol..BRD.BRD.K82928892.001.02.5.	PRISM	-0.000609373	-0.885675950685703	3.82773223905978e-18	4.66601e-15
BW.180C..BRD.BRD.K57927309.001.01.7.	PRISM	-0.000598781	-0.0726451219234668	0.634589911174312	1
P5091..BRD.BRD.K13606314.001.01.3.	PRISM	-0.000584204	-0.135987253745671	0.343697406913344	1
FR.139317..BRD.BRD.K19318328.001.01.3.	PRISM	-0.000481863	-0.101304896331048	0.692099943174723	1
carbachol..BRD.BRD.K75037734.003.13.9.	PRISM	-0.000471553	-0.615429087677576	8.57514393780027e-07	0.000536521
VX.765..BRD.BRD.K26712974.001.01.5.	PRISM	-0.000469296	-0.88007007725712	2.99322551029132e-18	3.66371e-15
SNS.314..BRD.BRD.K71512533.066.02.8.	PRISM	-0.000436226	-0.0158074148956072	0.873392953303255	1
ixazomib..BRD.BRD.K78659596.001.03.9.	PRISM	-0.000428535	-0.0781535920641597	0.708415120015372	1
halofuginone..BRD.BRD.K54247840.004.01.3.	PRISM	-0.000422592	-0.024663478723848	0.916003555383974	1
sulfasalazine..BRD.BRD.K10670311.001.15.5.	PRISM	-0.000422433	-0.159199564764855	0.159880441812964	1
piretanide..BRD.BRD.K87990216.001.10.2.	PRISM	-0.000388065	-0.147414314685462	0.229576645735679	1
cyproheptadine..BRD.BRD.K28143534.001.02.2.	PRISM	-0.000325234	-0.00671469764899903	0.838466907368238	1
RS.17053..BRD.BRD.K76840893.003.02.5.	PRISM	-0.000301898	-0.0637300456008206	0.594920982179474	1
equol..BRD.BRD.K54847683.001.04.0.	PRISM	-0.000300363	0.000062434600835395	0.874100679777462	1
ketoprofen..BRD.BRD.A97739905.001.26.5.	PRISM	-0.000269968	-0.00340691125141522	0.872950397335433	1
BAY.11.7082..BRD.BRD.K15025317.001.15.1.	PRISM	-0.000251286	-0.0503061773640611	0.611557643570296	1
benzyldimethylhexadecylammonium..BRD.BRD.K23403298.003.01.9.	PRISM	-0.000219213	-0.879015926429635	9.14011766689266e-18	1.09499e-14
idelalisib..BRD.BRD.K60866521.001.07.1.	PRISM	-0.000189529	-0.317723223154033	0.0175969724520857	1
isoetharine..BRD.BRD.A24587114.066.22.5.	PRISM	-0.000176703	-0.0123627922571607	0.944466948297256	1
PF.04457845..BRD.BRD.K86816506.001.01.8.	PRISM	-0.000165665	-0.0497366893056968	0.716157504000833	1
AZD2014..BRD.BRD.K99113996.001.02.0.	PRISM	-0.000138545	-0.023131150408484	0.970420668513527	1
propoxycaine..BRD.BRD.K18250272.003.11.0.	PRISM	-0.000110773	-0.883354622163736	1.69506092530366e-18	2.09001e-15
simvastatin..BRD.BRD.K22134346.001.24.9.	PRISM	-0.000102515	-0.0317146351757416	0.947685019934446	1
odanacatib..BRD.BRD.K22822991.001.02.3.	PRISM	-9.55856e-05	-0.878353036443182	7.83144800405984e-17	9.09231e-14
sufentanil..BRD.BRD.K21547160.001.01.4.	PRISM	-4.88618e-05	-0.363795347993143	0.00674508202127949	1
pyroxamide..BRD.BRD.K11663430.001.02.3.	PRISM	-4.63977e-05	0.0408091566476256	0.971788764486981	1
oseltamivir.phosphate..BRD.BRD.K76011241.001.01.8.	PRISM	-3.92684e-05	-0.721200447387837	1.39327437944322e-09	1.08257e-06
rabeprazole..BRD.BRD.A39390670.236.10.7.	PRISM	-3.03096e-05	0.00485237767736501	0.975307770384651	1
pepstatin..BRD.BRD.K13571841.001.14.4.	PRISM	-1.7557e-05	-0.0210366869934488	0.989601608888774	1
X3.amino.benzamide..BRD.BRD.K08703257.001.12.1.	PRISM	-1.66114e-05	-0.854814640385074	3.04992156510011e-15	3.29392e-12
HA14.1..BRD.BRD.K18163608.001.05.6.	PRISM	-8.99845e-06	-0.607229163514094	7.56686003150699e-07	0.000475199
decitabine..BRD.BRD.K79254416.001.22.6.	PRISM	-6.05523e-06	-0.917133778459544	2.77399097234041e-22	3.84753e-19
gefitinib..BRD.BRD.K64052750.001.17.5.	PRISM	-3.95849e-06	-0.840992858281018	1.21798951301953e-14	1.28011e-11
iproniazid..BRD.BRD.K88568253.011.19.9.	PRISM	3.03006e-06	0.832024937898049	2.91142546345586e-15	3.15307e-12
dioscin..BRD.BRD.K37723606.001.01.5.	PRISM	7.75997e-06	0.463899426117273	0.00193516751420194	0.673792
clotrimazole..BRD.BRD.K15916496.001.27.9.	PRISM	3.65894e-05	0.145720926981464	0.317118366442082	1
telatinib..BRD.BRD.K84564571.001.02.4.	PRISM	4.04521e-05	0.00680576022175624	0.958761829481967	1
clomifene..BRD.BRD.K29950728.048.17.4.	PRISM	4.78881e-05	-0.0103792479138397	0.986854906045099	1
menadione..BRD.BRD.K78126613.001.28.5.	PRISM	9.00516e-05	0.00727839712037533	0.958558647983236	1
evacetrapib..BRD.BRD.K16551357.001.03.2.	PRISM	9.92897e-05	0.0144382753101177	0.96518175809765	1
sulfanilamide..BRD.BRD.K02594908.001.16.4.	PRISM	0.000126211	-0.00913970128152824	0.951374220664633	1
gambogic.acid..BRD.BRD.K08542803.001.03.1.	PRISM	0.000137185	0.73173662086946	7.04800309633794e-09	5.16948e-06
ilomastat..BRD.BRD.K51662849.001.08.8.	PRISM	0.000143194	0.743564660616187	3.59427680082889e-10	2.89699e-07
cinromide..BRD.BRD.K66241279.001.01.8.	PRISM	0.000147615	0.927842284541571	5.99175640453763e-25	8.75995e-22
VU0361737..BRD.BRD.K45462423.001.03.7.	PRISM	0.000152333	-0.0282254994454675	0.958373365577612	1
BMS.626529..BRD.BRD.K97883416.001.01.4.	PRISM	0.00016731	0.769388497691275	7.13149898108907e-11	6.03325e-08
sonidegib..BRD.BRD.K19796430.001.05.6.	PRISM	0.000180494	0.926896355087464	2.61720432493106e-24	3.79233e-21
PKI.179..BRD.BRD.A28467416.002.01.0.	PRISM	0.000206399	0.0406193808727649	0.827534086453161	1
TG.02..BRD.BRD.K14560436.001.01.4.	PRISM	0.000226057	0.00311910065315901	0.913403291028529	1
drospirenone..BRD.BRD.K04394237.001.03.7.	PRISM	0.000328449	0.0107909396127599	0.863514263332258	1
X1.phenylbiguanide..BRD.BRD.K31491153.003.05.9.	PRISM	0.000350157	0.0164928913309046	0.740923140377443	1
novobiocin..BRD.BRD.K85307935.236.09.5.	PRISM	0.000381615	0.0298566857319498	0.701771847953266	1
ACY.1215..BRD.BRD.K82928847.001.04.7.	PRISM	0.0004214	0.172391198204082	0.309114859869655	1
SKI.II..BRD.BRD.K20755323.001.05.9.	PRISM	0.000426742	0.186449191091283	0.188760378452621	1
lucitanib..BRD.BRD.K31309378.001.01.5.	PRISM	0.000485511	0.0228920720944152	0.837695452757959	1
JNJ.16259685..BRD.BRD.K25596805.001.01.8.	PRISM	0.000485559	0.087878295678142	0.387021274914818	1
JTC.801..BRD.BRD.K17705806.003.04.4.	PRISM	0.000488051	0.0283150815713147	0.694679781078936	1
VU0364770..BRD.BRD.K66527818.001.02.6.	PRISM	0.000490116	0.0184239843698306	0.843575144445807	1
sunitinib..BRD.BRD.K42828737.044.09.0.	PRISM	0.000669572	0.850416457884848	1.24384800608254e-16	1.43416e-13
cytarabine..BRD.BRD.K71847383.001.12.5.	PRISM	0.000676157	0.915802533882409	2.22074991350882e-21	3.00467e-18
TAME..BRD.BRD.K72231366.001.02.3.	PRISM	0.000697119	0.0768146299075244	0.522866376237069	1
iodipamide..BRD.BRD.K67261995.001.11.7.	PRISM	0.000717005	0.898679655022004	1.14717016029348e-20	1.52e-17
NSC.3852..BRD.BRD.K13169950.001.14.4.	PRISM	0.000725329	0.111704576692201	0.488114901869595	1
MK.5108..BRD.BRD.K53665955.001.03.0.	PRISM	0.000820558	0.114758111386913	0.433503857396377	1
cefdinir..BRD.BRD.K15766189.001.09.8.	PRISM	0.00082391	0.0852169002310161	0.48231139124554	1
nitisinone..BRD.BRD.K01109406.001.03.7.	PRISM	0.00087868	0.785371417433456	1.94167778372009e-13	1.89702e-10
defactinib..BRD.BRD.K43578482.001.01.4.	PRISM	0.000933039	0.68439162824934	8.80402187301644e-09	6.37411e-06
pelitinib..BRD.BRD.K08799216.001.05.3.	PRISM	0.000945611	0.0731397922886287	0.825938909855064	1
lanatoside.c..BRD.BRD.A64242993.001.05.6.	PRISM	0.00101335	0.0350293541978454	0.774521841047406	1
evodiamine..BRD.BRD.A68631409.001.05.4.	PRISM	0.00111493	0.238980602994203	0.130889976819295	1
PIK.75..BRD.BRD.K49371609.003.03.8.	PRISM	0.00118043	0.201841057888644	0.145969190802443	1
ICG.001..BRD.BRD.K94455792.001.01.8.	PRISM	0.00128544	0.0651713067271943	0.644223374169683	1
thiomersal..BRD.BRD.K61443650.236.13.1.	PRISM	0.00131709	0.463747990525637	0.000404077507857413	0.167692
gamma.aminobutyric.acid..BRD.BRD.K77245796.003.01.6.	PRISM	0.00132124	0.780875240604204	2.12410039302183e-12	1.96054e-09
bafetinib..BRD.BRD.A75975749.001.01.4.	PRISM	0.00132916	0.0430610637060604	0.666556951595073	1
X3.deazaneplanocin.A..BRD.BRD.K77791657.003.01.7.	PRISM	0.00135382	0.0610425299115104	0.540407835869215	1
GSK2830371..BRD.BRD.K17472821.001.01.2.	PRISM	0.00135663	0.0546451734517069	0.627684803434235	1
repaglinide..BRD.BRD.K82846253.001.15.4.	PRISM	0.00142107	0.407972595434089	0.00522632015251837	1
lidamidine..BRD.BRD.K68693535.001.03.4.	PRISM	0.00160337	0.699940483913084	2.56254631557601e-09	1.95266e-06
WP1066..BRD.BRD.K05445342.001.05.3.	PRISM	0.00161962	0.854508044744243	1.17901124110468e-17	1.40774e-14
pomalidomide..BRD.BRD.A12994259.001.02.1.	PRISM	0.00167126	0.21085326099587	0.0764826365242623	1
sodium.tanshinone.ii.a.sulfonate..BRD.BRD.K84798689.236.02.9.	PRISM	0.00174235	0.904246909325239	6.55876630187918e-22	9.01174e-19
oltipraz..BRD.BRD.K86972824.001.01.4.	PRISM	0.00177747	0.365915074156859	0.00317009460175768	1
dasatinib..BRD.BRD.K49328571.001.15.0.	PRISM	0.00182065	0.0239850868610384	0.8743344080997	1
SB.218078..BRD.BRD.A06352508.001.03.7.	PRISM	0.00188728	0.074617372324613	0.763679405728749	1
venetoclax..BRD.BRD.K62391742.001.09.7.	PRISM	0.00189697	0.339838171013783	0.00867577865630195	1
naltrexone..BRD.BRD.K88172511.003.20.3.	PRISM	0.00191172	0.519556962541848	4.02394391138508e-05	0.0204014
papaverine..BRD.BRD.K15567136.003.27.2.	PRISM	0.00193189	0.0631931002852301	0.535940256952989	1
fenaclon..BRD.BRD.K08791496.001.01.0.	PRISM	0.00193736	0.891118914278757	1.4042008239285e-18	1.737e-15
thiostrepton..BRD.BRD.K58049875.001.04.7.	PRISM	0.00196891	0.0454381889447097	0.718811288817151	1
digoxigenin..BRD.BRD.K18619710.001.14.4.	PRISM	0.00199642	0.145733891189809	0.306531449472751	1
tandutinib..BRD.BRD.K89162000.001.06.4.	PRISM	0.00201949	0.426333199729729	0.000558995744525185	0.224157
kynurenic.acid..BRD.BRD.K85872723.001.15.9.	PRISM	0.00204065	0.810736916886919	1.8191557367444e-13	1.78641e-10
amprolium..BRD.BRD.K90027121.003.01.7.	PRISM	0.00211435	0.946661653753343	6.96509699887428e-28	1.03501e-24
quinidine..BRD.BRD.K59632282.052.03.1.	PRISM	0.00211949	0.350426911263659	0.00668400565438395	1
licochalcone.a..BRD.BRD.K26011976.001.01.0.	PRISM	0.00215018	0.191088825845734	0.0961380338528045	1
E7449..BRD.BRD.K05444225.001.01.7.	PRISM	0.00227515	0.0976067609021251	0.537539316776503	1
BX.912..BRD.BRD.K49669041.001.08.4.	PRISM	0.0023011	0.491852338142603	0.000188141785064226	0.0852282
ammonium.lactate..BRD.BRD.M29182745.001.01.4.	PRISM	0.00232954	0.159377354422168	0.299213704649614	1
satraplatin..BRD.BRD.K42497885.001.01.1.	PRISM	0.002402	0.37046403429611	0.00804497824894206	1
KF.38789..BRD.BRD.A54927599.001.16.9.	PRISM	0.00240435	0.551946057628501	2.24457504289122e-05	0.0118514
guanidine..BRD.BRD.K76037122.001.02.5.	PRISM	0.00249461	0.902921929557185	1.76408459602736e-20	2.32506e-17
OTS167..BRD.BRD.K53417444.003.03.1.	PRISM	0.00252889	0.0834235029462279	0.633072060753002	1
roquinimex..BRD.BRD.K03384561.001.02.7.	PRISM	0.00256726	0.295449791766951	0.0549203851623524	1
X4.pyrimidinecarbonitrile..BRD.BRD.K04552268.001.02.4.	PRISM	0.002579	0.430041644371777	0.00128741096387382	0.471192
cromakalim..BRD.BRD.M89827113.001.01.5.	PRISM	0.00267397	0.854550779003771	9.68239941927402e-17	1.12122e-13
X10.hydroxycamptothecin..BRD.BRD.K63784565.001.06.2.	PRISM	0.00272679	0.130067036605481	0.401891637213731	1
MRS.1220..BRD.BRD.K37618799.001.03.0.	PRISM	0.00277177	0.494355891555414	0.000617482320299047	0.244523
amfenac..BRD.BRD.K82122102.323.01.1.	PRISM	0.00286982	0.475923670549875	0.000338572161495041	0.144909
neratinib..BRD.BRD.K85606544.001.09.1.	PRISM	0.00288091	0.0881779285060324	0.494819039649033	1
resatorvid..BRD.BRD.K61567297.001.01.9.	PRISM	0.00292468	0.227359367076863	0.152004268531241	1
oridonin..BRD.BRD.K23925186.001.02.8.	PRISM	0.00299615	0.349633881245857	0.0156097350695026	1
talazoparib..BRD.BRD.K95142244.001.01.5.	PRISM	0.00299925	0.0582999133502236	0.658038736107325	1
Ro.9187..BRD.BRD.K57284066.001.01.6.	PRISM	0.00300899	0.223101444155506	0.117908662808302	1
NVP.BEZ235..BRD.BRD.K12184916.001.19.6.	PRISM	0.00305253	0.341800228800001	0.0100504979930898	1
famciclovir..BRD.BRD.K45033733.001.12.2.	PRISM	0.00307917	0.796492348427849	8.46330787550182e-12	7.58312e-09
ER.27319..BRD.BRD.K11927976.050.02.9.	PRISM	0.00308656	0.629378676429403	1.08092008086939e-06	0.000665847
TG.101348..BRD.BRD.K12502280.001.08.0.	PRISM	0.00309402	0.169622271808034	0.254153726769461	1
benfotiamine..BRD.BRD.K07359318.001.03.9.	PRISM	0.00311838	0.801971691816196	5.45516258764399e-12	4.93692e-09
favipiravir..BRD.BRD.K04264130.001.01.4.	PRISM	0.0031655	0.407530042916953	0.00375691403427954	1
azathioprine..BRD.BRD.K32821942.001.21.3.	PRISM	0.00316707	0.0584421758658841	0.574922728301056	1
dimethisoquin..BRD.BRD.K73391359.003.10.2.	PRISM	0.00323644	0.903592961382912	1.24806262152812e-20	1.65119e-17
tucatinib..BRD.BRD.K26026438.001.01.0.	PRISM	0.00329568	0.155921247445862	0.230018161004981	1
epiandrosterone..BRD.BRD.K42756753.001.01.9.	PRISM	0.0033203	0.804328727632603	3.45570213209766e-13	3.32439e-10
methyldopa..BRD.BRD.K48578705.001.17.6.	PRISM	0.00332478	0.873262325705504	2.13431791552243e-17	2.52703e-14
brigatinib..BRD.BRD.K56981171.001.01.0.	PRISM	0.00348093	0.375484000193939	0.00809156242079773	1
KX2.391..BRD.BRD.K29968218.001.03.2.	PRISM	0.00350504	0.0843123753875301	0.679526543789012	1
alectinib..BRD.BRD.K11267252.001.05.1.	PRISM	0.00357186	0.746009691596805	8.95971169450054e-10	7.03337e-07
tetrahydrouridine..BRD.BRD.A86248581.001.01.4.	PRISM	0.00357852	0.163872746941866	0.19640900504524	1
epinephrine..BRD.BRD.K63126190.003.01.6.	PRISM	0.00358655	0.546089985300075	2.58594781362501e-05	0.0134728
anagrelide..BRD.BRD.K62200014.003.10.5.	PRISM	0.00359634	0.28559849180488	0.0604811153441049	1
felbamate..BRD.BRD.K99107520.001.24.1.	PRISM	0.00360638	0.884493175822045	2.65878485201798e-17	3.13205e-14
resminostat..BRD.BRD.K28822270.001.03.7.	PRISM	0.00370379	0.505196385921737	0.00029131409727142	0.126139
stattic..BRD.BRD.K17061841.001.03.5.	PRISM	0.0037098	0.407769318454606	0.000930857480772508	0.359311
NVP.TAE226..BRD.BRD.K21025364.001.05.6.	PRISM	0.00380593	0.125486317671961	0.430619063736476	1
PF.4981517..BRD.BRD.K78318619.001.02.7.	PRISM	0.00380657	0.529514616670984	2.28099664843771e-05	0.0120209
cinnarazine..BRD.BRD.K07220430.001.18.4.	PRISM	0.0038217	0.879692434465223	1.58584993718961e-18	1.95852e-15
X4.hydroxy.phenazone..BRD.BRD.K49759007.001.11.9.	PRISM	0.00387449	0.173307429362975	0.173927383288354	1
BVT.948..BRD.BRD.K68567222.001.01.2.	PRISM	0.00390191	0.0936213175296186	0.355677534825078	1
benzocaine..BRD.BRD.K75466013.001.14.4.	PRISM	0.00390901	0.928745771450383	2.3244125256575e-26	3.42851e-23
TMC.353121..BRD.BRD.K66097663.001.01.8.	PRISM	0.00391357	0.300624507981224	0.0381353245974307	1
FERb.033..BRD.BRD.K61642990.001.01.0.	PRISM	0.00394238	0.324240421160811	0.0314690766232864	1
CHIR.99021..BRD.BRD.K16189898.003.03.3.	PRISM	0.0039952	0.0791044713013727	0.555723338389464	1
ibrutinib..BRD.BRD.K70301465.001.02.6.	PRISM	0.00402373	0.219084268784928	0.174205093010368	1
N.acetylmannosamine..BRD.BRD.A92872453.001.01.8.	PRISM	0.0040302	0.366529098733574	0.00845810879220235	1
rifampin..BRD.BRD.K01507359.001.22.9.	PRISM	0.00407197	0.448917436550098	0.000698023456807229	0.273625
BAY.K.8644..s.......BRD.BRD.K14329163.001.03.9.	PRISM	0.0041066	0.459393395733253	0.00129099554244929	0.471192
BMS.690514..BRD.BRD.K76239644.001.01.8.	PRISM	0.00412049	0.184519513513565	0.270306866906917	1
dicycloverine..BRD.BRD.K68507560.003.24.6.	PRISM	0.00417096	0.28745173606616	0.035849454576507	1
sobetirome..BRD.BRD.K85406984.001.01.0.	PRISM	0.00432081	0.285262691804336	0.0302285315322882	1
FLI.06..BRD.BRD.A44500574.001.01.8.	PRISM	0.00432217	0.164044044788469	0.18259113263833	1
sodium.glucoheptonate..BRD.BRD.K35952844.236.01.6.	PRISM	0.00440849	0.263018667229392	0.0529385275673654	1
CCMI..BRD.BRD.K16338837.001.02.6.	PRISM	0.00445234	0.297407945606445	0.019556843004386	1
arctigenin..BRD.BRD.K53523901.001.04.4.	PRISM	0.00446582	0.280814600697686	0.0245446309589074	1
fenoprofen..BRD.BRD.A81129465.001.03.8.	PRISM	0.00451693	0.81274344974044	8.3199631927987e-15	8.81084e-12
aminoglutethimide..BRD.BRD.A25234499.001.19.1.	PRISM	0.00453935	0.88543577926594	3.99918399554038e-20	5.21894e-17
K.858..BRD.BRD.A67748489.001.10.0.	PRISM	0.00454538	0.597409248292107	8.57062189436516e-07	0.000536521
RS.67506..BRD.BRD.K50018155.003.02.1.	PRISM	0.00466765	0.839422132042575	1.41112116716959e-14	1.47462e-11
AV.412..BRD.BRD.K23190681.001.01.1.	PRISM	0.00485441	0.250958586860738	0.0649568290681486	1
UNC0631..BRD.BRD.K13060017.001.01.3.	PRISM	0.00487513	0.694477844879285	8.39977134195817e-08	5.68665e-05
dacomitinib..BRD.BRD.K57169635.001.04.5.	PRISM	0.00492816	0.165045662553248	0.336767644350653	1
BMS.265246..BRD.BRD.K62814476.001.03.3.	PRISM	0.00496434	0.17683397356008	0.286576027500013	1
torin.1..BRD.BRD.K40175214.001.11.6.	PRISM	0.0049914	0.206796661426162	0.177905620276608	1
WP1130..BRD.BRD.K43644456.001.04.0.	PRISM	0.00515168	0.328901946013439	0.0173127772892991	1
Ro.106.9920..BRD.BRD.A53134341.001.03.2.	PRISM	0.00518767	0.558395433971395	1.77665323631861e-05	0.00955839
levocarnitine..BRD.BRD.K59647213.001.10.5.	PRISM	0.00521504	0.412760636964582	0.0013413055658371	0.484211
tipranavir..BRD.BRD.A10039652.001.01.2.	PRISM	0.00523108	0.427484231784165	0.000958589101695629	0.368098
morin..BRD.BRD.K11590034.002.03.4.	PRISM	0.00523871	0.270802659953863	0.0449663354250885	1
prazosin..BRD.BRD.K49111258.003.29.7.	PRISM	0.00525793	0.149427952881498	0.233006187094593	1
PI.103..BRD.BRD.K67868012.001.07.6.	PRISM	0.00527347	0.507228942291929	0.000162864600462713	0.0741034
fludarabine..BRD.BRD.K66788707.001.14.3.	PRISM	0.00538081	0.403756755294821	0.00305503406630641	1
fudosteine..BRD.BRD.K54838207.001.03.8.	PRISM	0.00539255	0.604610078065841	1.04047796376999e-06	0.000643015
methylphenidate..BRD.BRD.A19585813.003.03.3.	PRISM	0.00541199	0.526745031990839	0.000109435699445787	0.0508876
idazoxan..BRD.BRD.A18696154.003.22.6.	PRISM	0.00543936	0.31087536770624	0.0237844177265144	1
loxistatin.acid..BRD.BRD.K21937671.001.09.2.	PRISM	0.00561615	0.714136530023209	1.18750140566544e-08	8.53814e-06
atiprimod..BRD.BRD.K38527262.300.01.0.	PRISM	0.00561807	0.829864332362521	1.0007414573128e-13	9.9874e-11
orotic.acid..BRD.BRD.K32572029.001.04.4.	PRISM	0.00565636	0.216211834318339	0.0962165346540628	1
aminoglutethimide..BRD.BRD.A25234499.001.18.3.	PRISM	0.00569006	0.454718341336104	0.00106296730075604	0.399676
balapiravir..BRD.BRD.K47976015.001.01.2.	PRISM	0.00569073	0.825338437793008	5.83930492053697e-15	6.23638e-12
apatinib..BRD.BRD.K25244359.066.03.4.	PRISM	0.00571211	0.493272828987891	0.000146241809070291	0.0669787
tiagabine..BRD.BRD.K60160658.003.11.2.	PRISM	0.00581156	0.315567944932111	0.0257021636181624	1
fludroxycortide..BRD.BRD.A49765801.001.04.1.	PRISM	0.00587275	0.650742655846857	4.19447902036885e-07	0.000268866
GW.441756..BRD.BRD.K41312087.001.02.7.	PRISM	0.00589471	0.289620723515579	0.0522749966091275	1
penicillamine..D...BRD.BRD.K17518951.001.03.0.	PRISM	0.00591726	0.336920628064142	0.00862775654956909	1
NSC.23766..BRD.BRD.A80213327.305.08.3.	PRISM	0.00596616	0.222939207315623	0.125276860082204	1
valnemulin..BRD.BRD.K33813875.003.01.8.	PRISM	0.00596815	0.283147754714642	0.0298396194630394	1
methiazole..BRD.BRD.K02764365.001.13.6.	PRISM	0.00598679	0.760499146562288	8.7651033150619e-11	7.38022e-08
Y.27632..BRD.BRD.K44084986.300.08.4.	PRISM	0.00602359	0.722241061007074	2.02017102377569e-09	1.55149e-06
metronidazole..BRD.BRD.K52020312.001.26.8.	PRISM	0.00603952	0.915228663514278	1.37031345385045e-23	1.96229e-20
ZK.93426..BRD.BRD.K68392338.003.02.0.	PRISM	0.00611057	0.276804211630028	0.0440391701065053	1
dirithromycin..BRD.BRD.K52756523.001.24.7.	PRISM	0.00614347	0.72301603531361	1.2084825020468e-10	1.00304e-07
oxprenolol..BRD.BRD.A43671941.003.11.9.	PRISM	0.00618158	0.413526838704438	0.00223836357955738	0.772235
CYC116..BRD.BRD.K64866502.001.03.9.	PRISM	0.00618768	0.235355350752235	0.103803368485273	1
salvianolic.acid.B..BRD.BRD.K18898553.001.01.1.	PRISM	0.00621766	0.36103484797109	0.0138302984379994	1
aztreonam..BRD.BRD.K62607865.001.09.7.	PRISM	0.0062319	0.219656127204153	0.0879194004282535	1
SU014813..BRD.BRD.K75911534.001.01.6.	PRISM	0.00623388	0.207719789410518	0.140605374080326	1
MK.8745..BRD.BRD.K25279140.001.01.5.	PRISM	0.00629842	0.165954032524521	0.31343742479635	1
idronoxil..BRD.BRD.K74671368.001.01.8.	PRISM	0.00630243	0.225265300206814	0.076244131118778	1
betamethasone..BRD.BRD.A02180903.001.04.5.	PRISM	0.00637282	0.147507354909898	0.308243957907691	1
tanespimycin..BRD.BRD.K81473043.001.19.5.	PRISM	0.00639974	0.186698563612394	0.195797569370666	1
mubritinib..BRD.BRD.K19061412.001.02.4.	PRISM	0.00644022	0.399816901064704	0.00606299299821208	1
PPT..BRD.BRD.K00312224.001.09.5.	PRISM	0.0064499	0.846779325174272	4.22458387114377e-17	4.95544e-14
rociletinib..BRD.BRD.K33610132.001.02.9.	PRISM	0.00645623	0.54292329257669	8.53010664301622e-05	0.0404422
elesclomol..BRD.BRD.K82135108.001.04.3.	PRISM	0.00646165	0.415054397805916	0.000998627268336618	0.380477
dacarbazine..BRD.BRD.K35520305.001.16.9.	PRISM	0.00647048	0.875254260941959	6.50227666306722e-19	8.17986e-16
NMS.1286937..BRD.BRD.K83699324.001.01.1.	PRISM	0.00651036	0.761164163560716	4.65317936495772e-11	3.96916e-08
dihydroergocristine..BRD.BRD.K97440753.066.18.1.	PRISM	0.00651723	0.859565434627123	9.76650162901104e-14	9.75674e-11
CGP.37849..BRD.BRD.A90272038.001.01.7.	PRISM	0.00660683	0.754881422665478	1.10674191908797e-11	9.86107e-09
crenolanib..BRD.BRD.K22127577.001.03.7.	PRISM	0.00667196	0.588582198212108	2.39681863545298e-06	0.00141412
sertindole..BRD.BRD.K69116396.001.04.1.	PRISM	0.00674902	0.903110698909499	2.11561669566605e-21	2.86666e-18
pibenzimol..BRD.BRD.K17026858.001.01.2.	PRISM	0.00684762	0.20377208621141	0.185883537543379	1
deferasirox..BRD.BRD.K97010173.001.04.1.	PRISM	0.00690623	0.528627509245032	2.96373732103402e-05	0.0153284
sulconazole..BRD.BRD.A70649075.008.30.8.	PRISM	0.00691618	0.897248988464317	9.26522801502161e-21	1.2332e-17
colfosceril.palmitate..BRD.BRD.A95886749.001.03.5.	PRISM	0.00691891	0.334408202051809	0.0150152980675236	1
famotidine..BRD.BRD.K00673382.001.18.9.	PRISM	0.00692582	0.44395806079492	0.000554727593483279	0.223
JTE.607..BRD.BRD.K81405859.300.01.4.	PRISM	0.00692817	0.316115962783298	0.0283456557009908	1
CID.5458317..BRD.BRD.A08840375.001.01.3.	PRISM	0.00714851	0.605394848242036	2.65160278515932e-06	0.00155914
eplerenone..BRD.BRD.K19761926.001.03.6.	PRISM	0.0071491	0.473473895271068	0.000386403476681954	0.161517
ercalcitriol..BRD.BRD.K84163249.001.01.9.	PRISM	0.00719503	0.13861316692787	0.248484555684716	1
ZK.93423..BRD.BRD.K33882852.003.02.8.	PRISM	0.00720873	0.345474673875861	0.0110418962985178	1
BIX.02188..BRD.BRD.K20290250.001.02.1.	PRISM	0.00725571	0.753561638869352	6.49825318566718e-10	5.17261e-07
cisplatin..BRD.BRD.K69172251.001.08.9.	PRISM	0.00725729	0.517737359622539	0.000107116774916133	0.0499164
PETCM..BRD.BRD.A93477898.001.04.2.	PRISM	0.00730604	0.239580739776656	0.0787682043502652	1
trequinsin..BRD.BRD.K84663978.003.02.9.	PRISM	0.00734042	0.831447765931249	4.66347630801159e-16	5.26973e-13
tenovin.6..BRD.BRD.K13949769.001.01.7.	PRISM	0.00734437	0.350154675535719	0.00888661180004798	1
SRT1720..BRD.BRD.K95926480.003.03.6.	PRISM	0.00738723	0.900975442735643	3.11856263626092e-21	4.20382e-18
motesanib..BRD.BRD.K99616396.001.05.1.	PRISM	0.00743525	0.63816591165253	4.67257248547939e-07	0.000299045
nemonapride..BRD.BRD.M80207679.001.01.5.	PRISM	0.00745519	0.547165173336982	6.29306620915198e-05	0.0307731
carboxyamidotriazole..BRD.BRD.K68408772.001.05.4.	PRISM	0.00747506	0.72368929810591	1.72779169071626e-09	1.33386e-06
ecamsule.triethanolamine..BRD.BRD.A47953250.001.01.7.	PRISM	0.00748282	0.77811261201059	1.23904914052567e-12	1.16099e-09
fenofibrate..BRD.BRD.K50388907.001.30.4.	PRISM	0.00750934	0.654805656103319	4.58305153869687e-08	3.15772e-05
tremorine..BRD.BRD.K08619838.300.05.7.	PRISM	0.00753067	0.528624980236619	2.95914409741648e-05	0.0153284
AZ3146..BRD.BRD.K59146805.001.03.7.	PRISM	0.00759072	0.8279362774991	3.92986208206554e-14	4.01239e-11
tanshinone.i..BRD.BRD.K34073885.001.09.3.	PRISM	0.00763485	0.693503775531883	1.23864505529021e-08	8.89347e-06
AM.580..BRD.BRD.K06854232.001.19.9.	PRISM	0.00764371	0.869681908230375	1.59886656192978e-18	1.973e-15
vanoxerine..BRD.BRD.K32501161.300.06.2.	PRISM	0.00767042	0.454518949919029	0.00128880199015882	0.471192
lanoconazole..BRD.BRD.A54275602.001.01.0.	PRISM	0.00767425	0.840804902883426	1.8100224553532e-16	2.07248e-13
pardoprunox..BRD.BRD.K11851476.003.01.7.	PRISM	0.00769171	0.224327500029914	0.10590180288322	1
halofantrine..BRD.BRD.A51964809.003.12.6.	PRISM	0.00772812	0.847570600737449	2.67317533415279e-16	3.03673e-13
IEM1754..BRD.BRD.K80060353.303.03.9.	PRISM	0.00775475	0.872325757262812	2.45914210704204e-19	3.14278e-16
lapatinib..BRD.BRD.K19687926.379.07.4.	PRISM	0.00781139	0.533093796013849	7.9207163187774e-05	0.037861
piperine..BRD.BRD.K59522102.001.14.6.	PRISM	0.00782269	0.285082644829407	0.0612287325331661	1
GTP.14564..BRD.BRD.K16664969.001.03.3.	PRISM	0.00782491	0.303917382681234	0.0240330940697162	1
SB.216641..BRD.BRD.K30867024.003.03.3.	PRISM	0.0078445	0.430734756974304	0.0010321708715718	0.392225
tozasertib..BRD.BRD.K59369769.001.22.9.	PRISM	0.00786205	0.744488472105665	2.14027366153638e-10	1.75074e-07
triamcinolone..BRD.BRD.K77554836.001.11.6.	PRISM	0.00793062	0.668371101229286	4.71432119124482e-08	3.24345e-05
dronedarone..BRD.BRD.K05524748.003.04.4.	PRISM	0.00794951	0.839707720822877	8.30147377326751e-16	9.23124e-13
oleoylethanolamide..BRD.BRD.K66956375.001.11.3.	PRISM	0.00797117	0.294200872561855	0.0216944646096218	1
semaxanib..BRD.BRD.K63504947.001.14.7.	PRISM	0.00800032	0.422453713495813	0.0023195662677004	0.797931
rucinol..BRD.BRD.K61036791.001.01.6.	PRISM	0.00800988	0.620932346570277	1.02556604915188e-06	0.000635851
raloxifene..BRD.BRD.K63828191.003.32.1.	PRISM	0.00802828	0.915718462177325	4.9087136897899e-24	7.08327e-21
metaraminol..BRD.BRD.K96253961.046.03.1.	PRISM	0.0080326	0.848146832000641	1.66546980280844e-13	1.64215e-10
afobazole..BRD.BRD.K37793595.003.01.7.	PRISM	0.00804097	0.881947571696575	6.51519369687429e-20	8.45021e-17
ziprasidone..BRD.BRD.K29582115.066.01.2.	PRISM	0.00806814	0.344741442976451	0.0117070355532995	1
bitopertin..BRD.BRD.K13756951.001.01.4.	PRISM	0.00807468	0.809461349167124	2.48138341097348e-13	2.40942e-10
salvinorin.a..BRD.BRD.K19284129.001.02.6.	PRISM	0.00820716	0.46058452621799	0.000260333134922272	0.114547
PD.0325901..BRD.BRD.K49865102.001.08.4.	PRISM	0.00823218	0.0530553074599904	0.493785434932735	1
nobiletin..BRD.BRD.K06753942.001.14.5.	PRISM	0.00823228	0.502614914183998	5.28069251055276e-05	0.0261394
chloramphenicol.palmitate..BRD.BRD.K96424892.001.02.9.	PRISM	0.00829731	0.878111094152262	2.14658064099161e-19	2.74762e-16
adaprev..BRD.BRD.A73427433.240.01.3.	PRISM	0.00834643	0.363830374263498	0.00764226533151551	1
RS.16566..BRD.BRD.K80725821.300.02.9.	PRISM	0.00836657	0.729328726372747	9.14361613087325e-11	7.67149e-08
endo.IWR.1..BRD.BRD.K61314889.001.04.4.	PRISM	0.00849484	0.896531772576598	1.30396614326771e-21	1.77861e-18
beclomethasone.dipropionate..BRD.BRD.K97810537.001.13.6.	PRISM	0.00851519	0.283404081894065	0.0226256865044618	1
nithiamide..BRD.BRD.K39467894.001.06.7.	PRISM	0.00855664	0.387603636384193	0.00326657923504661	1
homoquinolinic.acid..BRD.BRD.K30519779.001.03.1.	PRISM	0.00856903	0.563521949798186	6.87633549628164e-06	0.00389201
barasertib.HQPA..BRD.BRD.K63923597.001.10.0.	PRISM	0.00859059	0.135073253558339	0.343307183225221	1
eprosartan..BRD.BRD.K67977190.066.02.3.	PRISM	0.00860882	0.358503158882794	0.00695911048697353	1
PLX.4720..BRD.BRD.K16478699.001.09.2.	PRISM	0.00866152	0.372392073875698	0.00514122022065811	1
ivermectin..BRD.BRD.K85554912.001.06.3.	PRISM	0.0087031	0.607215877789654	1.87164346825861e-06	0.0011237
GSK1838705A..BRD.BRD.K06749501.001.02.1.	PRISM	0.00871145	0.862112609302808	1.32360587927305e-17	1.57774e-14
MGCD.265..BRD.BRD.K56277358.001.07.5.	PRISM	0.00871327	0.665665840213473	2.87738377304821e-08	2.00266e-05
xanomeline..BRD.BRD.K72815923.034.01.2.	PRISM	0.00873169	0.387968175791333	0.00610675423725879	1
SU3327..BRD.BRD.K32730239.001.01.0.	PRISM	0.00874607	0.857811637324669	4.77902522915281e-15	5.12789e-12
pentagastrin..BRD.BRD.K78789465.001.01.6.	PRISM	0.00879028	0.445581117055844	0.000944706994258535	0.363712
golgicide.a..BRD.BRD.A57886255.001.01.1.	PRISM	0.00881097	0.831347264121682	1.11684705798544e-12	1.0476e-09
NMS.873..BRD.BRD.K26253904.001.01.5.	PRISM	0.00893568	0.365731976227365	0.0109123188720745	1
dovitinib..BRD.BRD.K85402309.043.01.9.	PRISM	0.0089794	0.671278571939759	1.99832459205807e-07	0.00013149
SR.27897..BRD.BRD.K35629949.001.02.0.	PRISM	0.00899424	0.222142612933264	0.157849183768173	1
parthenolide..BRD.BRD.K98548675.001.05.9.	PRISM	0.00899929	0.756128354434018	1.03637779849036e-10	8.64339e-08
Ro.10.5824..BRD.BRD.K79684402.300.02.8.	PRISM	0.00900032	0.574338792157191	1.14889959202704e-05	0.00635341
gimeracil..BRD.BRD.K35687421.001.02.5.	PRISM	0.00902231	0.905406275593401	7.01136895060887e-22	9.62661e-19
PCI.24781..BRD.BRD.K12867552.001.04.7.	PRISM	0.00904744	0.44861056791868	0.000510440112467757	0.207749
nadide..BRD.BRD.A11132253.001.08.2.	PRISM	0.00905676	0.703713236750924	8.07356063904741e-10	6.38619e-07
daunorubicin..BRD.BRD.K43389675.001.02.1.	PRISM	0.00907068	0.173554278299162	0.260188501896685	1
resiquimod..BRD.BRD.K76210423.001.01.6.	PRISM	0.00907505	0.863640003493676	8.4505701904018e-18	1.01491e-14
norepinephrine..BRD.BRD.K87349682.347.03.8.	PRISM	0.00912083	0.501810224413579	0.000231984993679276	0.103233
indirubin..BRD.BRD.K17894950.001.14.3.	PRISM	0.00913349	0.360602844592126	0.0092076248781706	1
FK.3311..BRD.BRD.K38350380.001.01.8.	PRISM	0.00913513	0.566422731751245	9.06359466425215e-06	0.00503936
amsacrine..BRD.BRD.K68346641.001.01.4.	PRISM	0.00931534	0.222450608543182	0.0915471007314497	1
uric.acid..BRD.BRD.K01295354.001.02.8.	PRISM	0.0095224	0.49644759603375	0.000286992408569485	0.124555
niridazole..BRD.BRD.K53123955.001.10.5.	PRISM	0.0095438	0.454132691994781	0.00187164123036314	0.656273
AZD3463..BRD.BRD.K24593301.001.02.3.	PRISM	0.00959125	0.338275444455469	0.0159038782067797	1
alfacalcidol..BRD.BRD.K49522529.001.02.9.	PRISM	0.00966168	0.303873562545366	0.0331098564074436	1
disulfiram..BRD.BRD.K32744045.001.31.2.	PRISM	0.00968433	0.391021759979272	0.00550650373982829	1
M.344..BRD.BRD.K45528773.001.07.2.	PRISM	0.00970248	0.840459275775327	1.23563857280355e-13	1.22699e-10
GW.843682X..BRD.BRD.K90382497.001.10.7.	PRISM	0.00976739	0.763843115054123	5.84615001992332e-11	4.96338e-08
galeterone..BRD.BRD.A07986123.001.02.8.	PRISM	0.00981246	0.913446601203479	8.33430339757976e-23	1.1693e-19
vinblastine..BRD.BRD.K06519765.065.01.6.	PRISM	0.00983401	0.118016857889451	0.496207382262379	1
melphalan..BRD.BRD.K87827419.001.16.8.	PRISM	0.00986231	0.245875762848153	0.0805841684576262	1
WZ.3146..BRD.BRD.K73293050.001.03.1.	PRISM	0.00988581	0.790137519717416	5.09739990193174e-13	4.85782e-10
FR.122047..BRD.BRD.K30990140.003.02.4.	PRISM	0.00992251	0.69568497704937	1.06691155181018e-08	7.7031e-06
fluroxene..BRD.BRD.K56908511.001.01.2.	PRISM	0.0100565	0.795022801232313	1.44899460628616e-13	1.4345e-10
ibrutinib..BRD.BRD.K70301465.001.05.9.	PRISM	0.010081	0.405443749347008	0.00803332903189125	1
arcyriaflavin.a..BRD.BRD.K72726508.001.02.1.	PRISM	0.0100914	0.216776160764126	0.206242070347682	1
formestane..BRD.BRD.A26503646.001.16.6.	PRISM	0.0101226	0.822228076329091	6.04718714818663e-14	6.10161e-11
nizatidine..BRD.BRD.K73589491.001.11.2.	PRISM	0.010147	0.727419392031584	1.32558874425867e-09	1.03396e-06
WAY.170523..BRD.BRD.K36198571.001.02.0.	PRISM	0.0101665	0.579385810425178	2.67822580798494e-06	0.00157212
panobinostat..BRD.BRD.K02130563.001.11.4.	PRISM	0.0101708	0.147931054216378	0.337043030407803	1
U.0126..BRD.BRD.K91701654.001.03.1.	PRISM	0.0101782	0.504645253945281	0.000106191318232878	0.0498037
scriptaid..BRD.BRD.K22503835.001.11.0.	PRISM	0.0101803	0.655008509651756	6.17428115574062e-07	0.000392067
genipin..BRD.BRD.K28824103.001.02.8.	PRISM	0.0101836	0.437799078755965	0.000866454174589915	0.335318
azalomycin.b..BRD.BRD.K96104201.001.01.5.	PRISM	0.0101902	0.901992850430013	7.5503508483595e-22	1.03515e-18
norethindrone..BRD.BRD.K92073408.001.15.7.	PRISM	0.0102398	0.591740399059554	1.94809855179988e-05	0.0104223
tamoxifen..BRD.BRD.K93754473.048.20.2.	PRISM	0.0102743	0.84619256220832	7.3216722062461e-17	8.52975e-14
tyrphostin.A9..BRD.BRD.K40255344.001.17.6.	PRISM	0.0102845	0.850966575106273	4.68485880469038e-17	5.48597e-14
canrenone..BRD.BRD.A20644369.001.08.6.	PRISM	0.0102951	0.620549033298124	5.18422141093214e-07	0.000330235
etoposide.phosphate..BRD.BRD.K72533376.001.01.2.	PRISM	0.0103415	0.353050245513855	0.0124961307758673	1
R306465..BRD.BRD.K86687746.001.01.3.	PRISM	0.0103936	0.386324067743884	0.00846511496003489	1
pilocarpine..BRD.BRD.K85090592.008.22.7.	PRISM	0.0104081	0.372488512049086	0.00284675049613511	0.956508
tranilast..BRD.BRD.K17849083.001.32.9.	PRISM	0.0104494	0.557043251426427	1.60671601955772e-05	0.0087084
anisomycin..BRD.BRD.K91370081.001.25.1.	PRISM	0.0105535	0.795846933978235	4.54244453774669e-13	4.34258e-10
X4.methylhistamine..BRD.BRD.K70821460.300.02.4.	PRISM	0.0105778	0.643981425070134	1.69661930095976e-07	0.000112486
givinostat..BRD.BRD.K13810148.311.03.2.	PRISM	0.0105982	0.374991592250744	0.00615622202932045	1
PR.619..BRD.BRD.K54395039.001.01.7.	PRISM	0.0106009	0.764120926524209	5.0660915362387e-12	4.60508e-09
tivozanib..BRD.BRD.K53414658.001.08.2.	PRISM	0.0106213	0.687338237069967	5.36190590866954e-08	3.66754e-05
tasisulam..BRD.BRD.K42495768.001.01.7.	PRISM	0.0106787	0.891549434843924	7.23533059868637e-17	8.4364e-14
triapine..BRD.BRD.K01669786.001.02.2.	PRISM	0.0106924	0.863082305958993	5.18843570807318e-17	6.06528e-14
imatinib..BRD.BRD.K92723993.001.17.4.	PRISM	0.010748	0.783042233359827	1.99930483222035e-11	1.75539e-08
almorexant..BRD.BRD.K84810405.003.01.1.	PRISM	0.0107646	0.892696362612086	1.56084180539068e-20	2.06031e-17
butamben..BRD.BRD.K27217864.001.22.3.	PRISM	0.0108194	0.477191606557887	0.00038044545607433	0.159787
frentizole..BRD.BRD.K07202345.001.19.4.	PRISM	0.0108534	0.463339559609246	0.00111881625381392	0.419556
mephenytoin..BRD.BRD.A83937277.001.10.5.	PRISM	0.0108644	0.531912219501504	3.11876060822363e-05	0.0160616
RI.1..BRD.BRD.K79555887.001.01.0.	PRISM	0.0109069	0.882365783399971	1.67378642382509e-17	1.98846e-14
TPCA.1..BRD.BRD.K51575138.001.13.2.	PRISM	0.0109108	0.771859228715777	1.63865012234629e-11	1.44757e-08
mibampator..BRD.BRD.K42981054.001.01.9.	PRISM	0.0109422	0.72646146445305	8.90651043695522e-10	7.00942e-07
BI.78D3..BRD.BRD.K73982490.001.02.9.	PRISM	0.010983	0.822496724060287	5.6593525436494e-13	5.37073e-10
alpelisib..BRD.BRD.K54997624.001.06.0.	PRISM	0.0109839	0.813229000805505	6.48943300319825e-14	6.53486e-11
X10.deacetylbaccatin..BRD.BRD.K96631475.001.02.4.	PRISM	0.0109903	0.318467299912333	0.0216865881621845	1
pyritinol..BRD.BRD.K82181219.001.04.3.	PRISM	0.0109932	0.736097627742131	3.23678254448053e-10	2.61856e-07
HMN.214..BRD.BRD.K70511574.001.06.9.	PRISM	0.011033	0.330078178826466	0.0163868036731964	1
WYE.125132..BRD.BRD.A45498368.001.07.1.	PRISM	0.0110511	0.385378151870241	0.0117161436050196	1
MNS..3.4.Methylenedioxy.nitrostyrene...BRD.BRD.K42205652.001.02.7.	PRISM	0.0111152	0.899144245169694	7.54020591643619e-21	1.00511e-17
triamterene..BRD.BRD.K92049597.001.20.8.	PRISM	0.011311	0.512416193281721	0.000195604840962779	0.0883776
ciclopirox..BRD.BRD.K13044802.213.20.7.	PRISM	0.0114759	0.471826752067779	0.000637045248744017	0.251633
albendazole..BRD.BRD.K79131256.001.17.9.	PRISM	0.0115361	0.785928145978798	2.65524446071304e-12	2.44814e-09
RKI.1447..BRD.BRD.K19333160.001.01.3.	PRISM	0.0115576	0.54177291178097	3.50992163516173e-05	0.0179006
PF.04691502..BRD.BRD.K07310275.001.02.5.	PRISM	0.011612	0.670745893926384	1.98415305485936e-07	0.000130756
meloxicam..BRD.BRD.A84174393.236.07.1.	PRISM	0.0116488	0.755895993795727	1.01217538683633e-11	9.04885e-09
tiletamine..BRD.BRD.A30582499.003.05.1.	PRISM	0.0116728	0.462622584080412	0.000638703126526027	0.251649
MEK1.2.inhibitor..BRD.BRD.K12244279.001.05.8.	PRISM	0.0117013	0.901570062990595	1.55938303269277e-21	2.12232e-18
cholecalciferol..BRD.BRD.K62779383.001.05.5.	PRISM	0.0118176	0.572710190754361	8.16944568335392e-06	0.00457489
bardoxolone.methyl..BRD.BRD.K69694239.001.02.2.	PRISM	0.0118286	0.40319437491194	0.00663870956527257	1
lafutidine..BRD.BRD.A67516570.001.02.8.	PRISM	0.0118297	0.951286581577974	2.24831666478675e-28	3.3455e-25
JNJ.26481585..BRD.BRD.K83837640.001.04.8.	PRISM	0.011845	0.305584821342269	0.031756606450676	1
deflazacort..BRD.BRD.K96006502.001.02.6.	PRISM	0.0118855	0.235199892779958	0.115856064323246	1
dexrazoxane..BRD.BRD.K07265709.003.05.6.	PRISM	0.0119267	0.406946105405686	0.00174340129386152	0.617009
acetophenazine..BRD.BRD.K42938903.332.01.1.	PRISM	0.0119939	0.846174058448245	4.59937062905331e-17	5.39046e-14
NSC.663284..BRD.BRD.K03109492.001.02.2.	PRISM	0.0120035	0.901407478947201	1.59757127963275e-21	2.1727e-18
canertinib..BRD.BRD.K50168500.001.07.9.	PRISM	0.0121078	0.387777474274961	0.00496156347041294	1
SC.12267..BRD.BRD.K40797222.001.01.8.	PRISM	0.0121539	0.683862056789156	2.8261201314144e-08	1.97263e-05
X8.hydroxy.PIPAT..BRD.BRD.A60594020.034.01.1.	PRISM	0.012176	0.831223324299474	7.95142763646916e-15	8.43646e-12
fendiline..BRD.BRD.A71033472.003.23.9.	PRISM	0.0122017	0.530722978808883	4.56721011387483e-05	0.0228817
rimexolone..BRD.BRD.K31627533.001.09.5.	PRISM	0.0122911	0.234247342356842	0.101287954027226	1
dovitinib..BRD.BRD.K85402309.001.06.6.	PRISM	0.0123241	0.543656527136387	3.27599266816475e-05	0.0168058
CCT137690..BRD.BRD.K03289018.001.02.7.	PRISM	0.0123274	0.365891590965815	0.00672250991520486	1
vindesine..BRD.BRD.K59753975.001.02.6.	PRISM	0.0123866	0.154764429410213	0.365102383245126	1
vorinostat..BRD.BRD.K81418486.001.47.5.	PRISM	0.0123949	0.774200868223216	6.31751030199674e-10	5.03506e-07
chloroxine..BRD.BRD.K17075857.001.18.4.	PRISM	0.0124513	0.471689947724284	0.000382537522212683	0.160283
TG.101209..BRD.BRD.K39841531.001.02.1.	PRISM	0.0124867	0.52517632616058	8.51414145591749e-05	0.0404422
sclareol..BRD.BRD.A23127772.001.02.3.	PRISM	0.0125703	0.325924526092708	0.0167889936465867	1
torcetrapib..BRD.BRD.K55675242.001.03.0.	PRISM	0.0126164	0.846054152403322	1.39030837336897e-16	1.59885e-13
tyrphostin.AG.1478..BRD.BRD.K68336408.001.10.9.	PRISM	0.0126205	0.70345524232683	4.77740812069584e-08	3.28208e-05
ornithine..BRD.BRD.A13561534.003.02.0.	PRISM	0.0126593	0.518546687878257	4.86471147952724e-05	0.0241776
VS.4718..BRD.BRD.K09877029.001.01.2.	PRISM	0.0126618	0.352703920663646	0.0149490114726245	1
idasanutlin..BRD.BRD.K62627508.001.01.5.	PRISM	0.0126833	0.171344238569169	0.231698021057698	1
BGT226..BRD.BRD.K29415052.050.04.8.	PRISM	0.0127716	0.648613726085599	2.25807537726548e-07	0.000147904
pacritinib..BRD.BRD.K19034817.001.01.4.	PRISM	0.0128379	0.725998566710093	7.9490550538161e-09	5.79486e-06
BIX.01294..BRD.BRD.K26818574.305.04.3.	PRISM	0.0128836	0.673069309553488	1.56090555915597e-08	1.1098e-05
lerisetron..BRD.BRD.K62398570.300.01.2.	PRISM	0.0130777	0.482178530387409	0.000324215744968908	0.139413
tagatose..BRD.BRD.A73556557.001.06.4.	PRISM	0.0131076	0.784979668714264	1.57852551439124e-11	1.397e-08
cycloheximide..BRD.BRD.K36055864.001.19.2.	PRISM	0.0131509	0.448676595855177	0.00130650420757189	0.474261
stemregenin.1..BRD.BRD.K36739687.001.03.0.	PRISM	0.0132871	0.857712665620621	1.02561889467426e-17	1.22767e-14
metoprolol..BRD.BRD.A03623303.045.09.5.	PRISM	0.0133076	0.716120488319549	4.58491900807371e-09	3.42493e-06
taltirelin..BRD.BRD.K93869735.001.01.1.	PRISM	0.0133241	0.608275418278041	3.83008067467215e-07	0.000245891
linsitinib..BRD.BRD.K86118762.001.01.8.	PRISM	0.0134208	0.867055265661551	3.49069792611528e-14	3.57797e-11
S26948..BRD.BRD.K48826825.001.01.8.	PRISM	0.0134626	0.872932699238162	1.04898117580428e-18	1.30493e-15
icotinib..BRD.BRD.K31698212.001.02.9.	PRISM	0.0135414	0.841505363315358	3.51383510859559e-14	3.59817e-11
AM.251..BRD.BRD.K92000912.001.12.6.	PRISM	0.0135976	0.713550089274175	7.22679759304909e-09	5.29002e-06
tyrphostin.AG.494..BRD.BRD.K34533029.001.08.5.	PRISM	0.0136333	0.868478615307406	7.52636335626876e-17	8.76069e-14
anguidine..BRD.BRD.K45724504.001.01.6.	PRISM	0.0136836	0.350369697378455	0.0172767575448072	1
SID.7969543..BRD.BRD.A43885598.001.08.1.	PRISM	0.0136908	0.678631212838571	8.12217281970285e-09	5.90482e-06
SB.590885..BRD.BRD.K78809024.001.05.7.	PRISM	0.0137258	0.293015238915653	0.0273604437197882	1
R406..BRD.BRD.K20285085.074.04.5.	PRISM	0.0138579	0.498690736943784	0.000471771267987369	0.192954
inosine..BRD.BRD.K79612754.001.19.1.	PRISM	0.0138901	0.854345849531135	7.77189872125187e-16	8.6579e-13
forodesine..BRD.BRD.K16505263.003.02.9.	PRISM	0.0139229	0.699697974762162	8.08245298325556e-09	5.88403e-06
INC.280..BRD.BRD.K81016934.001.02.0.	PRISM	0.0139509	0.833902615105186	2.9057523295632e-15	3.14984e-12
imidapril..BRD.BRD.K34332569.001.01.3.	PRISM	0.0140156	0.552853436467457	4.03318999798851e-05	0.0204079
se.methylselenocysteine..BRD.BRD.K74227499.001.01.1.	PRISM	0.0140491	0.875314305267238	1.03206247284342e-17	1.23435e-14
butylscopolamine.bromide..BRD.BRD.A53951045.004.01.6.	PRISM	0.0141143	0.856818379999478	4.67764725162103e-14	4.75249e-11
naftidrofuryl..BRD.BRD.A67862938.034.14.9.	PRISM	0.0141415	0.919264205799286	1.09691953189191e-24	1.60041e-21
SNX.5422..BRD.BRD.K73197500.001.02.2.	PRISM	0.0141945	0.601677277594848	3.67079473611996e-06	0.00212906
lurasidone..BRD.BRD.K51143828.003.03.1.	PRISM	0.0141979	0.914452096827962	4.56808489647054e-22	6.29482e-19
phenylbutazone..BRD.BRD.K10843433.001.22.7.	PRISM	0.0142126	0.635990040550911	5.44273931123058e-08	3.71739e-05
trichostatin.a..BRD.BRD.K68202742.001.16.5.	PRISM	0.0142272	0.492008096608772	0.000280169710524836	0.122056
nimorazole..BRD.BRD.K79145628.001.05.5.	PRISM	0.0142404	0.910204673669138	6.92058810573639e-23	9.73727e-20
BMS.754807..BRD.BRD.K13049116.001.05.7.	PRISM	0.0142745	0.646138807966212	3.81935787456528e-06	0.00220759
orantinib..BRD.BRD.K55966568.001.05.4.	PRISM	0.014301	0.684863628343586	1.74938553381094e-07	0.000115634
YO.01027..BRD.BRD.K04622161.001.02.3.	PRISM	0.0143017	0.840019070025316	2.11425177144246e-15	2.30453e-12
salidroside..BRD.BRD.K66030860.001.03.6.	PRISM	0.0143151	0.649032801349245	3.25445060893327e-07	0.000209912
emetine..BRD.BRD.A25687296.300.04.3.	PRISM	0.0143422	0.460833438777644	0.000573190035903276	0.228703
hypoestoxide..BRD.BRD.A51571244.001.01.9.	PRISM	0.0144032	0.403202718173976	0.00368045673908044	1
PJ.34..BRD.BRD.K11853856.001.01.7.	PRISM	0.0144707	0.486788701131941	0.000184782150621609	0.0838911
PFK.015..BRD.BRD.K95573441.001.01.2.	PRISM	0.0145004	0.833204370085267	5.2862790196322e-16	5.94706e-13
tetrahydropapaverine..BRD.BRD.A91831168.003.02.5.	PRISM	0.014565	0.875477941200191	2.37223993959843e-18	2.91074e-15
X9.aminoacridine..BRD.BRD.K00535541.001.06.3.	PRISM	0.0145702	0.683250289514091	8.54086356981356e-09	6.19213e-06
ebastine..BRD.BRD.K13314656.001.01.0.	PRISM	0.01463	0.732256855207238	5.09663741484409e-10	4.08241e-07
GW.3965..BRD.BRD.K33818169.003.04.6.	PRISM	0.0146423	0.826292061161511	7.37044615528917e-14	7.4073e-11
TG.100572..BRD.BRD.K18424115.003.01.3.	PRISM	0.0146526	0.659466894048359	1.41205293537072e-07	9.39015e-05
MG.132..BRD.BRD.K60230970.001.17.5.	PRISM	0.0146824	0.760321427963033	1.48725836845408e-11	1.32069e-08
regorafenib..BRD.BRD.K16730910.001.10.7.	PRISM	0.0147033	0.918465962441169	2.84431671657866e-22	3.93938e-19
usniacin......BRD.BRD.A12417644.001.07.6.	PRISM	0.0147783	0.813223944839796	2.74672983425461e-14	2.82913e-11
ipsapirone..BRD.BRD.K90574421.001.03.5.	PRISM	0.0147901	0.909469223222049	3.73548061290249e-23	5.30438e-20
toremifene..BRD.BRD.K51350053.048.16.5.	PRISM	0.0148144	0.722329646837217	5.81903619791024e-09	4.30609e-06
calcitriol..BRD.BRD.K27316855.001.13.3.	PRISM	0.0148957	0.856247171231757	9.61750933721628e-16	1.06658e-12
hyoscyamine..BRD.BRD.K40530731.001.11.6.	PRISM	0.0149558	0.807934462275073	2.26978615975804e-14	2.35604e-11
triciribine..BRD.BRD.K80431395.001.07.3.	PRISM	0.0150037	0.399059112722364	0.00186972323569021	0.656273
GSK.J4..BRD.BRD.K98203492.003.04.1.	PRISM	0.0150242	0.814823673419511	3.1172576824843e-13	3.00815e-10
oxyquinoline..BRD.BRD.K66808046.065.03.7.	PRISM	0.0150527	0.833669645047141	2.30227142223515e-14	2.38746e-11
GSK1292263..BRD.BRD.K60341624.001.02.2.	PRISM	0.015056	0.862997368285321	3.94589609373106e-18	4.79821e-15
KW.2449..BRD.BRD.K21718444.001.06.8.	PRISM	0.015111	0.458403260430351	0.00113161119172008	0.422091
BI.D1870..BRD.BRD.A81370665.001.03.6.	PRISM	0.0151848	0.462841065168457	0.000809681181422363	0.314156
clofarabine..BRD.BRD.K34022604.001.06.6.	PRISM	0.0152724	0.528102656682825	4.68551718181092e-05	0.0234276
terfenadine..BRD.BRD.A06352418.001.25.9.	PRISM	0.0153395	0.882916810475934	1.46084743305236e-19	1.87719e-16
piroxicam..BRD.BRD.A57382968.001.29.0.	PRISM	0.0154599	0.672883099290458	3.38344245771661e-08	2.34134e-05
AZD8055..BRD.BRD.K69932463.001.10.6.	PRISM	0.0155785	0.916447771458188	2.47679665920848e-23	3.53191e-20
nelarabine..BRD.BRD.K84466663.001.05.4.	PRISM	0.0155875	0.737754125540091	5.43787353419987e-11	4.63307e-08
voreloxin..BRD.BRD.K23677682.003.01.2.	PRISM	0.0155908	0.364581635320972	0.0135197324134465	1
MK.0812..BRD.BRD.K14175878.001.01.6.	PRISM	0.0155938	0.872887718309049	3.47589879613361e-19	4.42482e-16
LY2608204..BRD.BRD.K12068470.001.02.5.	PRISM	0.0157452	0.775337453515824	4.07050439483864e-12	3.72451e-09
bisindolylmaleimide.ix..BRD.BRD.K06543683.066.02.1.	PRISM	0.0157765	0.876575087360944	2.32321259215155e-17	2.74604e-14
WYE.354..BRD.BRD.K77008974.001.03.2.	PRISM	0.015813	0.644346905328849	9.24174243271771e-08	6.21969e-05
KI.8751..BRD.BRD.K47150025.001.05.3.	PRISM	0.0158764	0.371656949253157	0.0050440101397799	1
lorlatinib..BRD.BRD.K99879819.001.02.1.	PRISM	0.0158871	0.554787466811355	2.07403484432829e-05	0.0110753
SB.939..BRD.BRD.K86797399.001.05.1.	PRISM	0.0159329	0.333477568025992	0.0232652461986507	1
avanafil..BRD.BRD.K65781196.001.03.0.	PRISM	0.0159483	0.868145703051296	1.59792887826463e-15	1.75453e-12
PP242..BRD.BRD.K87112191.001.04.5.	PRISM	0.0159593	0.891837368314453	6.81202938080784e-20	8.82158e-17
LY2603618..BRD.BRD.K14109347.001.03.4.	PRISM	0.015963	0.919856789614952	1.99245194023033e-23	2.84721e-20
nocodazole..BRD.BRD.K12539581.001.23.7.	PRISM	0.0159724	0.482248639598238	0.000426377452242042	0.175241
mexiletine..BRD.BRD.A64092382.003.18.3.	PRISM	0.0160208	0.603795501735342	2.25032499866341e-06	0.00133219
niclosamide..BRD.BRD.K35960502.001.20.0.	PRISM	0.0160577	0.707150331579394	2.18199592432381e-09	1.67141e-06
mycophenolate.mofetil..BRD.BRD.K92428153.001.04.4.	PRISM	0.0160936	0.927016683494713	6.67446869443985e-24	9.61791e-21
MK.2206..BRD.BRD.K68065987.300.09.1.	PRISM	0.0161357	0.607136897958379	4.40770598326037e-06	0.00253443
talmapimod..BRD.BRD.K17555800.003.01.5.	PRISM	0.0162377	0.916726422392036	3.17621275099036e-23	4.52293e-20
BIBX.1382..BRD.BRD.K70914287.300.02.8.	PRISM	0.0164168	0.660777621913616	2.39471465856201e-07	0.000156375
DPI.201106..BRD.BRD.A64553394.001.04.4.	PRISM	0.0165432	0.818648597231727	1.33405119761868e-13	1.32338e-10
AZ20..BRD.BRD.K42436189.001.01.2.	PRISM	0.0165677	0.886433472463059	1.8411320338871e-16	2.10626e-13
CGM097..BRD.BRD.K79584249.001.01.3.	PRISM	0.0165723	0.766516933894746	3.73653371421313e-11	3.20595e-08
lomitapide..BRD.BRD.K92213669.001.01.3.	PRISM	0.0166596	0.815111359365714	4.52630686362567e-14	4.60778e-11
spermidine..BRD.BRD.K40438880.305.06.6.	PRISM	0.0167045	0.799547839490129	8.26359106094589e-14	8.28838e-11
SR.33805..BRD.BRD.K43002771.034.01.6.	PRISM	0.0167625	0.739579593524528	1.39488763182804e-09	1.08257e-06
PSI.7976..BRD.BRD.K05674516.001.01.7.	PRISM	0.017007	0.872132065954986	9.85897163621376e-19	1.22941e-15
crizotinib..BRD.BRD.K78431006.001.15.1.	PRISM	0.0170395	0.746809194758771	2.96117634072869e-10	2.40151e-07
quinethazone..BRD.BRD.A59303141.001.10.4.	PRISM	0.0170447	0.547240906615304	3.31963536201692e-05	0.0169965
bosentan..BRD.BRD.K74763371.002.04.0.	PRISM	0.0170485	0.650058076229361	3.07333685830249e-08	2.13597e-05
cetylpyridinium..BRD.BRD.K87700323.003.05.1.	PRISM	0.0170706	0.737523964333987	1.76040556438102e-10	1.44529e-07
mozavaptan..BRD.BRD.A31095847.001.02.3.	PRISM	0.0170979	0.890077556217113	4.35362824406774e-19	5.51169e-16
beta.lapachone..BRD.BRD.K28061410.001.06.6.	PRISM	0.0171236	0.944690776827278	6.01575000899533e-24	8.67471e-21
captamine..BRD.BRD.K81645907.001.01.1.	PRISM	0.0171822	0.811369802845612	3.39019777997284e-13	3.26476e-10
P276.00..BRD.BRD.K51791723.003.01.7.	PRISM	0.0172276	0.907224865697365	3.50858617086704e-18	4.28398e-15
uprosertib..BRD.BRD.K38332599.001.01.3.	PRISM	0.0172321	0.469870736189177	0.00105691545648404	0.398457
teroxirone..BRD.BRD.A39935389.001.05.9.	PRISM	0.0172657	0.797156879010378	3.94909681368593e-13	3.78323e-10
methoxyflurane..BRD.BRD.K06152156.001.01.8.	PRISM	0.0172768	0.90311561571675	1.96066030426798e-21	2.66258e-18
homosalate..BRD.BRD.A34751532.001.06.9.	PRISM	0.0173341	0.879918102638122	8.32498663529171e-19	1.04229e-15
polydatin..BRD.BRD.K43236057.001.07.1.	PRISM	0.0173497	0.473371080823339	0.00022052310856304	0.0985738
X2.methoxyestradiol..BRD.BRD.K44408410.001.17.6.	PRISM	0.0173563	0.712832472705425	2.33827261227058e-09	1.78878e-06
TAK.285..BRD.BRD.K80343549.001.02.6.	PRISM	0.0174195	0.544014635030667	6.02598756767741e-05	0.0295876
octopamine..BRD.BRD.A14240607.003.26.1.	PRISM	0.0174229	0.901210124838988	2.97007545549454e-20	3.8908e-17
voxtalisib..BRD.BRD.K56291712.001.01.0.	PRISM	0.0174748	0.352987594657553	0.0120851544880938	1
clofoctol..BRD.BRD.K02900412.001.11.3.	PRISM	0.0175312	0.800849288422161	8.17282043920238e-12	7.33919e-09
betulinic.acid..BRD.BRD.K45401373.001.20.9.	PRISM	0.0175738	0.832776678372188	2.94558646461139e-15	3.18712e-12
JNJ.7706621..BRD.BRD.K11636097.001.03.1.	PRISM	0.0176121	0.747585024392555	7.36321471780564e-11	6.22192e-08
filanesib..BRD.BRD.K37379014.001.02.0.	PRISM	0.0176292	0.436652328582735	0.00246054667277975	0.841507
GSK2126458..BRD.BRD.K07972848.001.02.0.	PRISM	0.0176531	0.392052215709805	0.00461238857891688	1
bentazepam..BRD.BRD.K89490285.001.08.1.	PRISM	0.0176794	0.908176442748252	1.64796211644392e-19	2.11434e-16
cyclophosphamide..BRD.BRD.A09722536.002.18.0.	PRISM	0.0177146	0.819460874294576	1.17657302965387e-14	1.23775e-11
pterostilbene..BRD.BRD.K53097745.001.01.5.	PRISM	0.0177431	0.933995192091093	3.28158595519068e-24	4.74517e-21
hexachlorophene..BRD.BRD.K99792991.001.34.9.	PRISM	0.0177439	0.747532309753226	6.29370066253699e-10	5.02237e-07
tivantinib..BRD.BRD.K33379087.001.07.5.	PRISM	0.0178374	0.860622129720492	2.93626307269438e-17	3.45598e-14
nisoxetine..BRD.BRD.A95696066.003.13.8.	PRISM	0.0178767	0.908766219186632	2.71364815602223e-22	3.76654e-19
BMS.599626..BRD.BRD.K07106112.003.03.8.	PRISM	0.0178867	0.473981917147126	0.000393687929241361	0.164168
posaconazole..BRD.BRD.K06222852.001.03.2.	PRISM	0.0179983	0.887669106715855	3.78420129525741e-19	4.8135e-16
torin.2..BRD.BRD.K68174511.001.06.6.	PRISM	0.0180428	0.777870983835017	4.16919932919114e-11	3.56467e-08
lasalocid..BRD.BRD.A72711497.236.03.8.	PRISM	0.0180569	0.790649928241519	4.06203831205596e-12	3.72083e-09
bifemelane..BRD.BRD.K18779551.003.07.8.	PRISM	0.0180793	0.827664823303795	9.68875048139429e-15	1.02119e-11
thioguanine..BRD.BRD.K49350383.001.14.5.	PRISM	0.0181251	0.813680465928904	6.82697091385472e-13	6.46514e-10
candesartan..BRD.BRD.K84091759.001.07.1.	PRISM	0.0181473	0.71633842887085	1.49600255714257e-10	1.2342e-07
asymmetrical.dimethylarginine..BRD.BRD.K36269323.300.02.6.	PRISM	0.0181792	0.791936579396071	3.25149710310004e-11	2.79954e-08
PI.828..BRD.BRD.K97365803.001.02.1.	PRISM	0.01819	0.547435258626984	6.71678690203816e-05	0.0326436
filgotinib..BRD.BRD.K16803204.001.01.6.	PRISM	0.018217	0.540625783747227	2.18614695768098e-05	0.0116084
iododexetimide..BRD.BRD.A46813902.001.01.6.	PRISM	0.0182377	0.929530929507714	1.18593170386519e-23	1.70181e-20
sunitinib..BRD.BRD.K42828737.001.03.3.	PRISM	0.0183088	0.801943802421046	2.40762040964524e-13	2.34021e-10
BVD.523..BRD.BRD.K28965160.001.01.1.	PRISM	0.01839	0.423161255973555	0.0015836113304981	0.565349
blebbistatin......BRD.BRD.K61295575.001.03.6.	PRISM	0.0184519	0.793941125724517	1.84073486466989e-13	1.80392e-10
ML133..BRD.BRD.K33743361.003.02.6.	PRISM	0.0184899	0.841809613961275	5.67559475389563e-16	6.36802e-13
daclatasvir..BRD.BRD.K82861010.001.02.5.	PRISM	0.01855	0.856675687569251	5.06386825397218e-18	6.12728e-15
gestrinone..BRD.BRD.K97472745.001.01.8.	PRISM	0.0186122	0.923229763070984	7.69085794766765e-19	9.63665e-16
bardoxolone..BRD.BRD.K20545304.001.01.6.	PRISM	0.018622	0.419989805349922	0.00104523827205162	0.3951
prednisolone.tebutate..BRD.BRD.A53151380.001.01.2.	PRISM	0.0186743	0.448834772399048	0.00140499623781033	0.505799
JQ1......BRD.BRD.K54606188.001.13.1.	PRISM	0.0187423	0.845333901594601	3.40487285733276e-14	3.4934e-11
diaveridine..BRD.BRD.K97464279.001.03.5.	PRISM	0.0188476	0.598858579206423	4.42476361297953e-06	0.00253539
TH.302..BRD.BRD.K20958582.001.01.4.	PRISM	0.0188887	0.757739566250055	6.72924152837492e-10	5.34975e-07
X4E1RCat..BRD.BRD.K67173685.001.06.9.	PRISM	0.0188916	0.869273976166071	4.65721267111706e-18	5.64454e-15
oxibendazole..BRD.BRD.K52075715.001.06.7.	PRISM	0.0188997	0.72692920016675	7.23416510603726e-10	5.73669e-07
SDZ.WAG.994..BRD.BRD.K39558284.001.01.2.	PRISM	0.0190986	0.706860796784181	7.46343239484929e-10	5.91104e-07
iobenguane..BRD.BRD.K43860855.065.11.9.	PRISM	0.0191222	0.538196804905754	7.64314678809446e-05	0.0366107
SB.505124..BRD.BRD.K40109029.001.02.9.	PRISM	0.0191482	0.742476283718781	1.46723049549868e-10	1.21193e-07
chlorhexidine..BRD.BRD.K52256627.300.06.6.	PRISM	0.0192531	0.672120268874062	2.85761140014372e-08	1.99176e-05
anastrozole..BRD.BRD.K52172416.001.11.4.	PRISM	0.019291	0.695269926957461	6.68658084117997e-09	4.92132e-06
GSK461364..BRD.BRD.K92428232.001.10.6.	PRISM	0.0193609	0.377065666640392	0.0124360963479656	1
gossypol..BRD.BRD.K19295594.015.14.3.	PRISM	0.0193817	0.869856127473746	4.06477119155021e-18	4.9387e-15
hydroxytacrine.maleate..r.s...BRD.BRD.A98299281.050.09.6.	PRISM	0.0193982	0.413262194428775	0.00125337730107267	0.46375
alexidine..BRD.BRD.A27883417.300.01.6.	PRISM	0.0194233	0.913416731694927	2.27278866047986e-22	3.16145e-19
pentostatin..BRD.BRD.K91543828.001.02.0.	PRISM	0.0195271	0.732387316213581	4.56951874000258e-09	3.418e-06
riboflavin..BRD.BRD.K70246307.001.04.1.	PRISM	0.0195773	0.748950025173081	2.21407512550109e-11	1.9351e-08
clobutinol..BRD.BRD.A43809092.003.02.1.	PRISM	0.0197151	0.860478248228936	2.53717786067025e-17	2.99387e-14
tofogliflozin..BRD.BRD.K96344439.002.02.7.	PRISM	0.0197403	0.777109124070612	6.20160956395653e-12	5.59385e-09
barasertib..BRD.BRD.K31928526.001.02.1.	PRISM	0.0197853	0.554947013110678	4.687128023843e-05	0.0234276
lomefloxacin..BRD.BRD.A75850590.213.01.0.	PRISM	0.0198812	0.709325050140364	2.25720939142683e-08	1.58908e-05
PF.3845..BRD.BRD.K68997413.001.05.1.	PRISM	0.0199745	0.625882412899619	7.37093760168329e-06	0.00414984
EMD.53998..BRD.BRD.A65248799.001.01.7.	PRISM	0.0200132	0.821960626251605	6.47208300235256e-15	6.89924e-12
NU6027..BRD.BRD.K03294269.001.08.0.	PRISM	0.0200743	0.869240590694679	9.30315495112674e-16	1.03265e-12
aripiprazole..BRD.BRD.K70358946.001.15.7.	PRISM	0.0200843	0.880485282882211	2.90307728455288e-19	3.70142e-16
XBD173..BRD.BRD.K45875383.001.01.2.	PRISM	0.0202131	0.423835839779053	0.00174296285922507	0.617009
paliperidone..BRD.BRD.A99888680.001.03.8.	PRISM	0.0202358	0.56772965130329	5.36056718043571e-06	0.00305016
bis.maltolato.oxovanadium.IV...BRD.BRD.K16180792.001.01.7.	PRISM	0.0204275	0.53199809200407	3.09295112925234e-05	0.0159596
tiotidine..BRD.BRD.K15071410.001.01.1.	PRISM	0.02047	0.880400134441778	7.72231949463182e-20	9.98496e-17
nilutamide..BRD.BRD.K23566484.001.15.1.	PRISM	0.0207259	0.886776876754095	3.98852973906627e-19	5.06543e-16
lenalidomide..BRD.BRD.A17883755.001.06.1.	PRISM	0.0207336	0.828929085548566	5.26891544855798e-14	5.33741e-11
aminopurvalanol.a..BRD.BRD.K07762753.001.04.4.	PRISM	0.0208119	0.824791107937401	2.56990150933383e-14	2.65471e-11
LY2334737..BRD.BRD.K04993719.001.01.7.	PRISM	0.0208359	0.786632649522964	2.22975594905727e-11	1.94658e-08
tioxolone..BRD.BRD.K41876534.001.13.7.	PRISM	0.0208891	0.767528736531479	8.57316565651155e-10	6.76423e-07
chlorindanol..BRD.BRD.K01653460.001.01.1.	PRISM	0.020944	0.941695726760705	2.27167097903102e-26	3.35299e-23
KPT.276..BRD.BRD.K75352575.001.01.3.	PRISM	0.0209456	0.517747145266267	5.53865232641426e-05	0.0273609
cyromazine..BRD.BRD.K36711084.001.02.0.	PRISM	0.0209835	0.823392045179001	7.97788324621686e-15	8.45656e-12
GW.583340..BRD.BRD.K79930101.300.03.7.	PRISM	0.0210253	0.766338608985223	3.71280725789652e-11	3.1893e-08
combretastatin.A.4..BRD.BRD.K61195623.001.01.4.	PRISM	0.0211319	0.207604636393116	0.13970470652683	1
lorazepam..BRD.BRD.A11990600.001.03.4.	PRISM	0.0212279	0.56366427074011	4.24034760488345e-05	0.0213289
erteberel..BRD.BRD.K80608265.001.01.6.	PRISM	0.0212478	0.880423435036979	2.26512914582356e-19	2.8971e-16
tetrandrine..BRD.BRD.K08078237.001.19.8.	PRISM	0.0215862	0.854699904350528	5.54433621526048e-15	5.9269e-12
acipimox..BRD.BRD.K63736853.001.04.8.	PRISM	0.0215865	0.783620791255234	2.01583369127334e-13	1.96745e-10
monensin..BRD.BRD.A06627858.236.03.0.	PRISM	0.0217065	0.639872152395554	1.12617981172223e-06	0.000692601
doxycycline..BRD.BRD.A08545410.311.03.4.	PRISM	0.0217459	0.760924755389118	6.26885472340626e-12	5.64824e-09
acivicin..BRD.BRD.K13050541.001.01.9.	PRISM	0.0217623	0.890166443512543	2.27893672818605e-20	2.99452e-17
PF.03758309..BRD.BRD.K37764012.001.04.1.	PRISM	0.0218023	0.166473741895717	0.140470761414532	1
broxaldine..BRD.BRD.K36222532.001.01.8.	PRISM	0.0219246	0.683347723905914	5.66127978697651e-09	4.20067e-06
WZ.4002..BRD.BRD.K72420232.001.12.3.	PRISM	0.0219642	0.493493482667038	0.000229916022042731	0.102543
bendroflumethiazide..BRD.BRD.A80017228.001.25.7.	PRISM	0.0220989	0.913858528873579	2.22917763108259e-23	3.18104e-20
CL.218872..BRD.BRD.K00662280.001.09.4.	PRISM	0.022103	0.796492704414495	2.18685121719667e-11	1.91349e-08
mexeneone..BRD.BRD.K18613660.001.05.5.	PRISM	0.0221054	0.794372891446437	1.86121780615663e-13	1.82213e-10
L.798.106..BRD.BRD.K43905307.001.01.2.	PRISM	0.022106	0.920638920487908	4.03889468401467e-22	5.57367e-19
X3..fluorobenzylspiperone..BRD.BRD.K45662124.050.01.5.	PRISM	0.0221135	0.899938918392915	3.79158304734416e-18	4.62573e-15
saxagliptin..BRD.BRD.A81513827.001.03.6.	PRISM	0.0221215	0.663413947007998	2.78965894959663e-07	0.000181328
ONC201..BRD.BRD.K58529924.001.01.5.	PRISM	0.0226974	0.900201715065632	1.33418418469504e-18	1.65305e-15
tedizolid..BRD.BRD.K59436580.001.01.7.	PRISM	0.0228322	0.803486549754581	5.47399232099147e-14	5.53968e-11
PHA.848125..BRD.BRD.K60997853.001.02.3.	PRISM	0.0228458	0.885628735441088	7.09313483219096e-19	8.90898e-16
indisulam..BRD.BRD.K17610631.001.03.3.	PRISM	0.0229088	0.595751950647185	7.465626834136e-06	0.00419568
regorafenib..BRD.BRD.K16730910.001.07.3.	PRISM	0.0229115	0.627988520378768	2.17354654057924e-06	0.00129109
ETP.46464..BRD.BRD.K24556407.001.02.3.	PRISM	0.0229574	0.840122736147589	4.78533722248457e-16	5.39786e-13
domiphen..BRD.BRD.K30431096.004.01.3.	PRISM	0.0230485	0.837600957192204	7.56086686574314e-16	8.43793e-13
temazepam..BRD.BRD.A93093700.001.02.9.	PRISM	0.0230981	0.89903490221238	2.37032347781314e-21	3.20468e-18
ribociclib..BRD.BRD.K36788280.001.01.2.	PRISM	0.0232426	0.863540607464434	8.15024645529148e-18	9.7966e-15
secnidazole..BRD.BRD.A70083328.001.23.5.	PRISM	0.0233726	0.59561243928673	2.07677364758902e-06	0.0012367
tilmicosin..BRD.BRD.K26634012.001.04.9.	PRISM	0.0233804	0.832960547265035	1.71579303209046e-15	1.88051e-12
ku.0063794..BRD.BRD.K67566344.001.07.5.	PRISM	0.023529	0.717546345252573	8.73896351954275e-10	6.8863e-07
cariporide..BRD.BRD.K21670884.001.01.9.	PRISM	0.0235413	0.755729710211913	3.87806877538312e-11	3.3235e-08
ENMD.2076..BRD.BRD.K68488863.001.04.9.	PRISM	0.0235927	0.661993884267056	3.10474177699416e-07	0.000200877
AS.1949490..BRD.BRD.K61936403.001.01.7.	PRISM	0.0236039	0.754428924176778	5.50357205500524e-11	4.68354e-08
CP.673451..BRD.BRD.K43621685.001.02.5.	PRISM	0.0236265	0.443671540632064	0.000687232522890291	0.270082
VTP.27999..BRD.BRD.K81694556.003.01.9.	PRISM	0.023637	0.854463126405089	5.27183310999668e-17	6.15223e-14
PI3K.IN.2..BRD.BRD.K62374002.001.01.5.	PRISM	0.0236431	0.559336123687572	2.42271244919445e-05	0.012695
FG.4592..BRD.BRD.K14385366.001.04.4.	PRISM	0.0236602	0.593244180453901	2.03552343251691e-06	0.00121521
RG2833..BRD.BRD.K02389548.001.02.5.	PRISM	0.0236829	0.607391141819637	9.26819489265741e-06	0.00514385
ranitidine..BRD.BRD.K70505054.003.12.4.	PRISM	0.0236869	0.821236315311203	5.55938059105608e-14	5.62053e-11
CCT129202..BRD.BRD.K57136142.001.02.4.	PRISM	0.0237374	0.711418485595577	5.74909813303209e-09	4.26008e-06
R547..BRD.BRD.K52233191.001.02.4.	PRISM	0.0237607	0.649873090951933	2.89315122399209e-07	0.000187766
OLDA..BRD.BRD.K95523387.001.09.6.	PRISM	0.0237686	0.602931673558488	1.98521101685719e-06	0.00118716
VX.702..BRD.BRD.K07736136.001.04.6.	PRISM	0.0238706	0.833257720152372	2.4242078961574e-15	2.63269e-12
aphidicolin..BRD.BRD.K85140930.001.12.7.	PRISM	0.0239195	0.676798700449008	3.84030622374987e-08	2.64981e-05
sulfamethazine..BRD.BRD.K11640013.236.10.1.	PRISM	0.0239665	0.894591132592958	1.86301676703874e-17	2.20767e-14
selamectin..BRD.BRD.A58564983.001.04.6.	PRISM	0.0240266	0.769710877543155	2.45971747568734e-11	2.13995e-08
KD025..BRD.BRD.K88506063.001.01.8.	PRISM	0.0240339	0.838517154090954	2.10331392578821e-13	2.05073e-10
NSC.697923..BRD.BRD.K20605374.001.05.4.	PRISM	0.0240677	0.760678851791726	1.56297251919132e-10	1.28633e-07
Ro.90.7501..BRD.BRD.K58299615.001.03.5.	PRISM	0.0240861	0.763585251297456	3.92452855643763e-11	3.3594e-08
buparlisib..BRD.BRD.K42191735.001.05.3.	PRISM	0.0241397	0.911684662659026	1.57251817297796e-22	2.19838e-19
tazemetostat..BRD.BRD.K11215326.001.03.7.	PRISM	0.0241675	0.936495115410599	1.64959335155291e-24	2.39686e-21
pyrimethamine..BRD.BRD.K88429204.001.35.1.	PRISM	0.0241745	0.688994163369092	2.5500612815114e-08	1.78759e-05
epinastine..BRD.BRD.A98990573.003.01.3.	PRISM	0.02418	0.939859640205796	9.63261028705835e-26	1.41792e-22
methotrexate..BRD.BRD.A55424491.001.19.9.	PRISM	0.0243847	0.767797128542764	2.84515651359418e-11	2.45822e-08
brefeldin.a..BRD.BRD.K77841042.001.14.1.	PRISM	0.0244342	0.921611146138917	1.1884311161868e-24	1.73036e-21
temozolomide..BRD.BRD.K32107296.001.16.9.	PRISM	0.0244395	0.896200946717164	1.1088065164387e-21	1.51463e-18
AZD5438..BRD.BRD.K72414522.001.06.7.	PRISM	0.0244534	0.882782627035904	1.00710311984871e-18	1.25485e-15
BIIB021..BRD.BRD.K51967704.001.03.6.	PRISM	0.0245421	0.884857651163195	1.57157414419851e-18	1.94247e-15
mibefradil..BRD.BRD.K09549677.300.03.4.	PRISM	0.0245475	0.718072811688442	3.96375396352303e-09	2.97678e-06
XL388..BRD.BRD.K03549949.001.01.0.	PRISM	0.0247154	0.561634218142003	2.36761903356674e-05	0.0124537
MPI.0479605..BRD.BRD.K45551181.001.02.1.	PRISM	0.0247544	0.350665202921114	0.0124984622472118	1
cebranopadol..BRD.BRD.K48141473.001.01.7.	PRISM	0.0250089	0.542827291483079	7.46730505662266e-05	0.0358431
A.803467..BRD.BRD.K28570407.001.02.0.	PRISM	0.0250407	0.827392316204653	2.02890934332317e-14	2.11007e-11
DU.728..BRD.BRD.K08859203.001.01.9.	PRISM	0.0250709	0.831128710563592	2.54395858242072e-14	2.63045e-11
SB.657510..BRD.BRD.K95292280.001.01.3.	PRISM	0.0251954	0.494798319290936	7.97564957301686e-05	0.0380438
betamethasone.dipropionate..BRD.BRD.K58148589.001.03.6.	PRISM	0.0252146	0.517756059069	9.42556600792782e-05	0.0443944
harringtonine..BRD.BRD.K96358241.001.01.9.	PRISM	0.0252444	0.600675700625157	1.22217583286404e-05	0.00670975
tanaproget..BRD.BRD.K99604664.001.01.1.	PRISM	0.0253465	0.660471302492429	4.91884764103183e-08	3.37433e-05
PD.173074..BRD.BRD.K97764662.001.17.3.	PRISM	0.0254262	0.634983740047393	1.32942470524724e-06	0.000810949
melengestrol.acetate..BRD.BRD.A42746051.001.02.9.	PRISM	0.0254341	0.570910614700682	4.40809363752259e-06	0.00253443
DMH1..BRD.BRD.K39381259.001.01.0.	PRISM	0.0254373	0.855682342909504	2.5696738607727e-16	2.92429e-13
X4..4.fluorobenzoyl..1..4.phenylbutyl..piperidine..BRD.BRD.K47337578.034.02.5.	PRISM	0.0254401	0.75765431847628	1.00501823716227e-11	8.99491e-09
monobenzone..BRD.BRD.K54262262.001.09.0.	PRISM	0.0254467	0.890606498074199	4.65926530794689e-19	5.88931e-16
dacarbazine..BRD.BRD.K35520305.001.17.7.	PRISM	0.0254578	0.93194062241257	2.67212507631734e-26	3.93604e-23
fenbendazole..BRD.BRD.K51318897.001.15.3.	PRISM	0.025488	0.611704778132345	1.49557517799232e-06	0.000903327
mefexamide..BRD.BRD.K20655524.003.12.0.	PRISM	0.0255266	0.637453703702154	7.0132574184509e-07	0.000442537
thiocolchicoside..BRD.BRD.K26619122.001.02.1.	PRISM	0.0255634	0.801089000611358	2.87604221922249e-12	2.64883e-09
XL.647..BRD.BRD.K03765900.001.01.9.	PRISM	0.0255708	0.504474975452424	0.000262150797684479	0.115084
mechlorethamine..BRD.BRD.K12829205.003.02.8.	PRISM	0.0255745	0.849932490056282	4.32774876758108e-14	4.40998e-11
nafcillin..BRD.BRD.K18574842.236.17.7.	PRISM	0.0256133	0.550176414433569	2.15969102576096e-05	0.0114896
pheniramine..BRD.BRD.A23072235.050.18.5.	PRISM	0.0256378	0.626758376503098	1.14217946598835e-06	0.000700156
WAY.600..BRD.BRD.K85920262.001.02.1.	PRISM	0.025646	0.912854802587807	2.01728936244649e-22	2.8121e-19
PD.407824..BRD.BRD.K82823804.001.04.1.	PRISM	0.0257475	0.854428190816035	8.68358656284167e-14	8.69227e-11
merimepodib..BRD.BRD.K09372874.001.01.0.	PRISM	0.0258864	0.828911311524148	6.82574063928273e-15	7.26941e-12
AZ.628..BRD.BRD.K05804044.001.06.0.	PRISM	0.0259377	0.916537534929932	8.3178756488439e-24	1.19611e-20
trans.4.Hydroxycrotonic.acid..BRD.BRD.K91614056.001.02.2.	PRISM	0.0259464	0.89924754485592	2.20190350050064e-21	2.98138e-18
gefitinib..BRD.BRD.K64052750.001.22.5.	PRISM	0.026008	0.696985916470881	1.8937132899292e-08	1.34075e-05
AP26113..BRD.BRD.K56032964.001.02.1.	PRISM	0.0260547	0.686719486088822	8.66227082734358e-08	5.8557e-05
parthenolide......BRD.BRD.K34851558.001.02.3.	PRISM	0.0262049	0.875710867117437	8.74549912916384e-17	1.0136e-13
clobetasol.propionate..BRD.BRD.K10799896.001.26.2.	PRISM	0.0262907	0.486081637772164	0.000342481588569716	0.14624
AG.14361..BRD.BRD.K00615600.001.12.9.	PRISM	0.0264613	0.84494676812096	7.39995697438255e-16	8.26575e-13
BNTX..BRD.BRD.A55484088.050.02.5.	PRISM	0.0265151	0.86633487848282	9.1287125878189e-18	1.09453e-14
AZD5363..BRD.BRD.K99023089.001.03.7.	PRISM	0.0267162	0.388463723489194	0.00420113842908369	1
indibulin..BRD.BRD.K74057757.001.01.9.	PRISM	0.0269663	0.692435970470989	3.15782271324319e-08	2.19153e-05
efonidipine.monoethanolate..BRD.BRD.M92675308.003.07.1.	PRISM	0.0269977	0.790652967506776	1.39998530225166e-12	1.30619e-09
vinflunine..BRD.BRD.K64120610.001.01.4.	PRISM	0.0270182	0.493809990817692	0.000517855127394937	0.209213
flumethasone..BRD.BRD.K61496577.001.20.2.	PRISM	0.027066	0.504373472897859	0.000123135551031723	0.0566424
tepoxalin..BRD.BRD.K89714990.001.01.5.	PRISM	0.0272277	0.901414721020816	1.06405768111621e-15	1.17898e-12
SB.205384..BRD.BRD.A22707317.001.10.8.	PRISM	0.0272314	0.655283360502684	2.70645227034125e-08	1.89452e-05
ZM.306416..BRD.BRD.K41337261.001.03.0.	PRISM	0.0272518	0.656470273211075	4.93134505999038e-07	0.00031462
P22077..BRD.BRD.K97714174.001.01.3.	PRISM	0.0272726	0.549111713250706	2.23435443559525e-05	0.0118197
TW.37..BRD.BRD.K28360340.001.08.3.	PRISM	0.0273279	0.830176601666716	3.37499327541472e-13	3.25349e-10
D.7193..BRD.BRD.K32372024.001.01.0.	PRISM	0.0273455	0.815043827918799	4.13684010039676e-14	4.21958e-11
CI.844..BRD.BRD.K83022601.001.01.0.	PRISM	0.0274143	0.948151061606439	6.89813119853189e-30	1.0292e-26
hyodeoxycholic.acid..BRD.BRD.K44009692.001.02.3.	PRISM	0.0274444	0.790111040123037	1.08189702753439e-12	1.0159e-09
MK.0773..BRD.BRD.K38868394.001.01.3.	PRISM	0.0275237	0.612395905291725	7.64003551926017e-07	0.00047903
lenvatinib..BRD.BRD.K39974922.001.04.3.	PRISM	0.0275337	0.83911500306658	3.03374205802054e-13	2.93363e-10
narlaprevir..BRD.BRD.K38287497.001.01.2.	PRISM	0.027704	0.707442360463702	1.03219575962057e-09	8.08209e-07
tropisetron..BRD.BRD.K50866992.003.10.3.	PRISM	0.0277229	0.593642263711751	6.95544151002683e-06	0.00392287
metyrapone..BRD.BRD.K46862739.001.14.3.	PRISM	0.0277895	0.837738585762753	2.35553651599641e-14	2.44034e-11
PQ.401..BRD.BRD.K67537649.001.04.5.	PRISM	0.0278453	0.883988237280573	6.44316615202794e-19	8.11195e-16
tideglusib..BRD.BRD.K81330143.001.04.8.	PRISM	0.0278948	0.728358496542677	6.23420847553784e-10	4.98113e-07
FK.888..BRD.BRD.K83508485.001.02.7.	PRISM	0.0279166	0.922362646084469	5.46628249571838e-23	7.69653e-20
chlorogenic.acid..BRD.BRD.K47114202.001.14.6.	PRISM	0.0279568	0.887395674816197	1.39165360158642e-20	1.83977e-17
ciprofibrate..BRD.BRD.A49358627.001.14.6.	PRISM	0.0280771	0.822628246461993	8.82680886313956e-15	9.33876e-12
LY2874455..BRD.BRD.K17203476.001.01.9.	PRISM	0.0281008	0.50895409227185	0.000264083897731727	0.115669
afatinib..BRD.BRD.K66175015.001.12.4.	PRISM	0.0281135	0.666359857802903	1.36453258357218e-07	9.08779e-05
SGI.1776..BRD.BRD.K80700417.001.04.2.	PRISM	0.028115	0.817656843144204	1.76221971207709e-14	1.838e-11
estradiol.benzoate..BRD.BRD.A74765037.001.01.1.	PRISM	0.0282741	0.930457635742497	2.36743029860373e-26	3.48959e-23
oxaliplatin..BRD.BRD.K78960041.001.05.7.	PRISM	0.0282975	0.500133302401474	0.000353427236378991	0.150207
GSK1904529A..BRD.BRD.K04833372.001.06.2.	PRISM	0.0283495	0.562199872883242	1.54399260277147e-05	0.00838388
RS.504393..BRD.BRD.K87510569.001.02.8.	PRISM	0.0283536	0.851978027582173	1.9414144830203e-15	2.12391e-12
bumetanide..BRD.BRD.K38197229.001.29.9.	PRISM	0.0285294	0.788846913414244	1.90828729239295e-12	1.76707e-09
GSK256066..BRD.BRD.K37590257.001.02.8.	PRISM	0.028645	0.619611707719597	6.76309427253429e-07	0.000428104
hexaminolevulinate..BRD.BRD.K73753850.003.01.6.	PRISM	0.0287409	0.842202908212586	3.93871723826216e-15	4.24594e-12
bruceantin..BRD.BRD.A36057565.001.01.0.	PRISM	0.0287492	0.45918592366441	0.0012044421546168	0.448052
GSK650394..BRD.BRD.K14991967.001.02.6.	PRISM	0.028887	0.813828087350482	1.0608374177904e-13	1.05553e-10
idarubicin..BRD.BRD.K69650333.003.14.0.	PRISM	0.0289228	0.708809668327939	2.39951390001607e-08	1.68446e-05
PF.04217903..BRD.BRD.K73319509.001.08.0.	PRISM	0.0289416	0.856908530856714	1.4992843178502e-15	1.64921e-12
atenolol........BRD.BRD.A20239487.001.24.9.	PRISM	0.02898	0.923983365932725	7.39906266127714e-25	1.081e-21
creatine..BRD.BRD.K19615002.001.02.3.	PRISM	0.0289823	0.860408725265235	1.31841916500361e-17	1.57287e-14
acetazolamide..BRD.BRD.K43457670.001.27.8.	PRISM	0.028996	0.804305385100012	1.26346870372015e-14	1.32538e-11
sorafenib..BRD.BRD.K23984367.001.07.5.	PRISM	0.0290334	0.885406348175951	5.45536077036094e-19	6.87375e-16
foretinib..BRD.BRD.K03449891.001.08.6.	PRISM	0.029124	0.661937235578901	8.75122541457092e-08	5.90708e-05
D.4476..BRD.BRD.K09132007.001.07.5.	PRISM	0.0292024	0.88049284168809	4.06639215213918e-19	5.16025e-16
TU.2100..BRD.BRD.K44590731.001.01.7.	PRISM	0.0293898	0.733420307592082	3.50189238855243e-10	2.82953e-07
cyclovalone..BRD.BRD.K59866480.001.07.3.	PRISM	0.0296348	0.937748106830667	1.44224103088047e-25	2.12009e-22
forskolin..BRD.BRD.K09602097.001.13.6.	PRISM	0.0296917	0.884654363428591	1.62511765640448e-19	2.08665e-16
cetrimonium..BRD.BRD.K47079459.004.04.6.	PRISM	0.0298766	0.85012549973046	4.10426931903417e-17	4.81841e-14
CP.724714..BRD.BRD.K76908866.001.07.6.	PRISM	0.0299423	0.901227044164727	5.98331845675617e-18	7.2099e-15
TAK.715..BRD.BRD.K52751261.001.06.1.	PRISM	0.0300783	0.923173257257464	1.15317699489464e-24	1.68133e-21
CEP.33779..BRD.BRD.K37237504.001.02.7.	PRISM	0.0300988	0.8586924654318	5.56369884909959e-16	6.24803e-13
oleanolic.acid..BRD.BRD.K90647725.001.07.3.	PRISM	0.0301774	0.93903061205625	5.13508536664156e-27	7.61533e-24
tyloxapol..BRD.BRD.U25960968.000.01.9.	PRISM	0.03023	0.866972029719238	8.91923868227927e-18	1.07031e-14
enocitabine..BRD.BRD.K32007074.001.02.9.	PRISM	0.0302538	0.787769364008453	5.17385940096017e-12	4.69786e-09
AZD1480..BRD.BRD.K65928735.001.04.3.	PRISM	0.0302889	0.895170695658437	1.14339406551751e-20	1.51614e-17
domperidone..BRD.BRD.K38305202.001.17.4.	PRISM	0.0304067	0.533215457775042	8.8223535104432e-06	0.00492287
phenelzine..BRD.BRD.K87024524.065.17.7.	PRISM	0.0304693	0.879092320769453	6.78920199379384e-20	8.79881e-17
CNX.2006..BRD.BRD.K24869513.001.02.1.	PRISM	0.0306277	0.910996143220778	3.80386711892989e-21	5.1162e-18
GW.788388..BRD.BRD.K78086729.001.02.7.	PRISM	0.0306317	0.60801460829131	3.37965982168422e-06	0.00197034
nexturastat.a..BRD.BRD.K70402238.001.02.8.	PRISM	0.0307261	0.655754634960467	2.89686979496358e-07	0.000187766
erlotinib..BRD.BRD.K70401845.003.09.6.	PRISM	0.0310368	0.881483243278842	8.46516506282163e-19	1.05899e-15
maxacalcitol..BRD.BRD.K81332461.001.01.4.	PRISM	0.0310425	0.860483840158687	1.51644533293009e-15	1.66657e-12
colistin.b.sulfate..BRD.BRD.A36456202.001.01.3.	PRISM	0.031452	0.891451001262172	4.59694294776713e-21	6.1645e-18
PHA.680632..BRD.BRD.K09443272.001.03.3.	PRISM	0.0315409	0.707256838095753	1.1213762328313e-08	8.07391e-06
istradefylline..BRD.BRD.K87774949.001.03.9.	PRISM	0.0316103	0.803912546349898	2.40092901009287e-13	2.3361e-10
OSI.027..BRD.BRD.K87124298.001.03.4.	PRISM	0.0316489	0.88870201159565	2.68585039165062e-19	3.42983e-16
latanoprost..BRD.BRD.K10961822.001.05.1.	PRISM	0.0316914	0.919631182974921	2.09119806393897e-24	3.03433e-21
PD.184352..BRD.BRD.K05104363.001.10.0.	PRISM	0.0317169	0.4898344675389	0.000200257553671598	0.0901159
sevelamer..BRD.BRD.U45393375.000.01.6.	PRISM	0.0317267	0.905154005736481	1.06466437931206e-19	1.37022e-16
NVP.AEW541..BRD.BRD.K24696047.001.02.3.	PRISM	0.0317523	0.891219629755495	8.78040883363731e-20	1.13267e-16
AZ960..BRD.BRD.K64888243.001.03.7.	PRISM	0.0317637	0.720228729336773	1.45230866021815e-09	1.12554e-06
ribitol..BRD.BRD.K49313711.001.05.4.	PRISM	0.0317953	0.859593163742811	2.39584191825001e-16	2.72886e-13
hypericin..BRD.BRD.K29673530.001.05.4.	PRISM	0.0318384	0.812531200268756	2.53227803067234e-14	2.62091e-11
ramifenazone..BRD.BRD.K85333151.003.13.4.	PRISM	0.0319282	0.907273034690054	1.50830576469166e-22	2.11012e-19
dexamethasone.acetate..BRD.BRD.K47635719.001.21.1.	PRISM	0.0320182	0.846535165448753	5.05182601232829e-17	5.91064e-14
dacinostat..BRD.BRD.K56957086.001.06.3.	PRISM	0.0320975	0.717778057987015	5.31173646823556e-09	3.94662e-06
vinorelbine..BRD.BRD.K69280563.001.01.8.	PRISM	0.0321816	0.512505749659407	6.04204719036769e-05	0.029606
erastin..BRD.BRD.A25004090.001.08.4.	PRISM	0.032318	0.767131028390042	6.11842911929937e-11	5.18231e-08
TG100.115..BRD.BRD.K64785675.001.04.0.	PRISM	0.0323521	0.701331435903236	8.40282478867622e-09	6.10045e-06
raltitrexed..BRD.BRD.K89839824.001.05.3.	PRISM	0.0326466	0.865267967760291	5.70483076974277e-18	6.89144e-15
PP.121..BRD.BRD.K81801188.001.02.8.	PRISM	0.0327586	0.80974327473144	6.8270210379236e-12	6.14432e-09
SB.228357..BRD.BRD.K15424032.001.03.6.	PRISM	0.0328631	0.735964975505343	1.73609878348895e-10	1.42707e-07
bendamustine..BRD.BRD.K17068645.003.04.2.	PRISM	0.0328833	0.923716542735538	1.4389771387892e-21	1.95989e-18
erdafitinib..BRD.BRD.K84868168.001.01.0.	PRISM	0.0330843	0.682737232383385	6.52746176095469e-08	4.4452e-05
sangivamycin..BRD.BRD.A64064900.001.02.3.	PRISM	0.0332673	0.213141966733606	0.114384546579975	1
baicalin..BRD.BRD.K49962337.001.02.9.	PRISM	0.0332866	0.891889377636203	1.45163629803373e-17	1.726e-14
ambazone..BRD.BRD.K11244467.001.08.5.	PRISM	0.0333108	0.891959366983132	8.11800617135029e-21	1.08132e-17
RGFP966..BRD.BRD.K61688984.001.02.9.	PRISM	0.0334627	0.596089352708077	5.29762309587939e-06	0.00301965
adapalene..BRD.BRD.K33127281.001.05.6.	PRISM	0.0334735	0.853213190029852	1.97134404212835e-15	2.15468e-12
tioguanine..BRD.BRD.K75649340.001.13.1.	PRISM	0.0337301	0.714917748977883	5.25625017184129e-09	3.91065e-06
thioguanine..BRD.BRD.K49350383.001.13.7.	PRISM	0.0338945	0.880771569760356	1.07222721709364e-16	1.24057e-13
cilostamide..BRD.BRD.K28578425.001.07.0.	PRISM	0.0340137	0.888765392465266	1.17255103759961e-18	1.45514e-15
OSI.930..BRD.BRD.K25340465.001.11.1.	PRISM	0.0340281	0.708075152120499	4.4801873320936e-09	3.35566e-06
hesperadin..BRD.BRD.K58122457.001.02.2.	PRISM	0.0341058	0.453442304462715	0.000759039649598522	0.296025
erlotinib..BRD.BRD.K70401845.001.15.7.	PRISM	0.0341676	0.800959706231284	1.6603591006718e-11	1.46444e-08
leucovorin..BRD.BRD.A75919782.399.02.6.	PRISM	0.0342108	0.882645109661166	9.39627580647884e-20	1.21024e-16
GZD824..BRD.BRD.K35329391.334.01.7.	PRISM	0.0342414	0.492769506778344	0.000333156259627059	0.142924
mesna..BRD.BRD.K49954789.001.02.9.	PRISM	0.0342708	0.452326068131404	0.000356642966716745	0.151217
desoxycortone..BRD.BRD.K98521173.001.19.4.	PRISM	0.0343655	0.720163722923813	1.37850458142009e-09	1.07248e-06
GDC.0941..BRD.BRD.K52911425.001.09.8.	PRISM	0.0345515	0.915322457110088	1.0960580692605e-23	1.57394e-20
lapatinib..BRD.BRD.K19687926.001.04.1.	PRISM	0.0346287	0.829666142477206	4.64435919119823e-14	4.72331e-11
I.BET.762..BRD.BRD.K08109215.001.06.4.	PRISM	0.0349284	0.878682213746307	1.40397231696706e-16	1.61316e-13
ethinyl.estradiol..BRD.BRD.K48195008.001.19.9.	PRISM	0.0350612	0.898105611073009	5.50588803904211e-21	7.37238e-18
RU.58841..BRD.BRD.K62762455.001.01.3.	PRISM	0.0350754	0.874148908335765	3.11714703028281e-18	3.80915e-15
skepinone.l..BRD.BRD.K83607951.001.02.2.	PRISM	0.0350833	0.771100495956123	9.91152241783898e-11	8.27612e-08
tetramethylthiuram.monosulfide..BRD.BRD.K36889451.001.01.1.	PRISM	0.0353188	0.826207354012377	4.00866509253455e-15	4.31733e-12
decitabine..BRD.BRD.K79254416.001.21.8.	PRISM	0.0354009	0.779190289538985	3.24182865908561e-12	2.97924e-09
cimetidine..BRD.BRD.K34157611.001.16.0.	PRISM	0.0354893	0.863596854724819	3.36971328802995e-16	3.81789e-13
BTS.54505..BRD.BRD.A68304895.003.02.2.	PRISM	0.0355269	0.848804550456761	2.12971293256974e-16	2.43e-13
letrozole..BRD.BRD.K88789588.001.14.9.	PRISM	0.035585	0.873219282240369	3.94012269445898e-18	4.79513e-15
MLN0128..BRD.BRD.K59317601.001.05.5.	PRISM	0.0356203	0.894576437302153	5.19609875484707e-21	6.96277e-18
tacedinaline..BRD.BRD.K52313696.001.12.3.	PRISM	0.0357467	0.906736555238668	6.34421570438113e-20	8.23479e-17
SKF.96365..BRD.BRD.A72703248.003.04.9.	PRISM	0.0358814	0.853142086822134	2.03548137233553e-15	2.22275e-12
CUDC.907..BRD.BRD.K77638923.001.02.0.	PRISM	0.0359475	0.72729407288102	6.64917940349431e-09	4.90045e-06
CNX.774..BRD.BRD.K48443249.001.01.0.	PRISM	0.0360809	0.712074337916759	4.73365562121897e-09	3.53131e-06
CEP.32496..BRD.BRD.K20722021.001.02.1.	PRISM	0.0361147	0.697107508373289	5.21079535787805e-09	3.88204e-06
sodium.stibogluconate..BRD.BRD.A60786380.412.01.5.	PRISM	0.0362419	0.803302305676723	1.56766185992259e-12	1.45636e-09
sulmazole..BRD.BRD.A22081593.001.11.1.	PRISM	0.036294	0.903213656344309	1.10272647616378e-21	1.50853e-18
minocycline..BRD.BRD.A69651145.003.07.2.	PRISM	0.0363548	0.905456907921291	2.00628435663097e-21	2.72052e-18
obidoxime..BRD.BRD.K33588785.001.01.9.	PRISM	0.0365456	0.917472944891717	1.20826164051297e-22	1.69157e-19
phlorizin..BRD.BRD.K24601397.001.01.1.	PRISM	0.0367597	0.866159683701091	1.36695253365807e-17	1.62804e-14
palmatine.chloride..BRD.BRD.K58466253.003.14.0.	PRISM	0.0368421	0.774963562777944	1.74590657634828e-11	1.53814e-08
cefpiramide..BRD.BRD.K92872987.001.02.9.	PRISM	0.0370603	0.874995592857363	4.87588521942536e-18	5.9047e-15
oncrasin.1..BRD.BRD.K43449605.001.01.0.	PRISM	0.0371276	0.920400490010623	1.67472053960857e-22	2.33958e-19
X5.fluorouracil..BRD.BRD.K24844714.001.24.5.	PRISM	0.0372439	0.926400908786363	2.12421151623787e-25	3.11834e-22
lacitol..BRD.BRD.K40787673.001.02.1.	PRISM	0.0376469	0.807267787998708	1.23907474819875e-12	1.16099e-09
imiloxan..BRD.BRD.A10903566.003.07.7.	PRISM	0.0376745	0.827249647263831	1.67197969051491e-14	1.74555e-11
paricalcitol..BRD.BRD.K60585088.001.01.5.	PRISM	0.0378094	0.82504888118732	2.25635577564109e-14	2.34435e-11
clindamycin.phosphate..BRD.BRD.K27771035.001.02.5.	PRISM	0.0379489	0.855217881872517	5.86233512138233e-15	6.25511e-12
uridine..BRD.BRD.K13050303.001.17.3.	PRISM	0.0381633	0.910090420545867	3.38133965140892e-22	4.67301e-19
oxymetazoline..BRD.BRD.K16195444.003.26.0.	PRISM	0.0382173	0.863292598772613	2.0555837381382e-18	2.52837e-15
xilobam..BRD.BRD.K79633074.001.01.8.	PRISM	0.0382889	0.903316800812122	3.83176354914627e-18	4.66709e-15
ciclesonide..BRD.BRD.K35245662.001.01.2.	PRISM	0.0383344	0.510092487481881	0.00010447452059303	0.049103
chlorquinaldol..BRD.BRD.K90374350.001.09.2.	PRISM	0.0384223	0.8728030523146	1.76572494049309e-17	2.09415e-14
EVP4593..BRD.BRD.K68395654.001.03.1.	PRISM	0.0385719	0.621822347340473	1.04493890224268e-06	0.000644727
amisulpride..BRD.BRD.A60197193.001.14.6.	PRISM	0.0385885	0.895623157133841	4.14578011882684e-21	5.57193e-18
niacin..BRD.BRD.K60237333.001.27.1.	PRISM	0.0386432	0.850453656011509	1.21507821079245e-16	1.4022e-13
refametinib..BRD.BRD.K85751432.001.03.3.	PRISM	0.0387876	0.525741731623945	4.4190761951358e-05	0.0221838
D.Serine..BRD.BRD.K71822263.001.03.2.	PRISM	0.0388094	0.918250092929823	2.51399008793017e-24	3.64529e-21
azomycin..2.nitroimidazole...BRD.BRD.K26824830.001.02.0.	PRISM	0.0391023	0.923647194433397	5.3802722764993e-23	7.5808e-20
axitinib..BRD.BRD.K29905972.001.06.3.	PRISM	0.03921	0.802615629413529	4.02114750569756e-13	3.84824e-10
AT13387..BRD.BRD.K58435339.001.03.0.	PRISM	0.0392938	0.80224809997934	1.72430634632235e-12	1.60016e-09
doxycycline..BRD.BRD.A08545410.003.07.8.	PRISM	0.0393614	0.756236900753715	1.86788038151688e-11	1.64373e-08
serdemetan..BRD.BRD.K65924316.001.03.1.	PRISM	0.0394939	0.699540335904503	1.24888324575661e-08	8.95449e-06
eprobemide..BRD.BRD.K17979676.001.01.2.	PRISM	0.0395064	0.887650035840033	8.23189941173346e-20	1.06274e-16
MK.3207..BRD.BRD.K66911501.003.01.2.	PRISM	0.0395376	0.795528165483756	2.43046381030451e-11	2.11936e-08
CCG.50014..BRD.BRD.K08893438.001.04.9.	PRISM	0.0397048	0.931415307861739	1.30639061619868e-25	1.9217e-22
rubitecan..BRD.BRD.K79821389.001.03.5.	PRISM	0.039734	0.371220226695026	0.00950337830745594	1
nilotinib..BRD.BRD.K81528515.001.13.8.	PRISM	0.0399537	0.849346934983614	1.21565782346147e-15	1.3433e-12
diazooxonorleucine..BRD.BRD.K38458514.001.01.8.	PRISM	0.0400343	0.840310318109755	1.20249817216016e-15	1.32996e-12
romidepsin..BRD.BRD.K61397605.001.03.4.	PRISM	0.0401363	0.260524052111879	0.0641501650924214	1
k.strophanthidin..BRD.BRD.A55312468.001.04.7.	PRISM	0.0401957	0.704779247264502	1.2766970736269e-08	9.14115e-06
PF.04136309..BRD.BRD.K94420399.001.01.9.	PRISM	0.0402255	0.884565589325046	4.37936369148492e-20	5.71069e-17
fulvestrant..BRD.BRD.A85667082.001.12.7.	PRISM	0.0403468	0.79155730496088	1.05104965432075e-12	9.87987e-10
VLX600..BRD.BRD.K89053832.001.01.0.	PRISM	0.04048	0.643444712190323	4.82375059158013e-07	0.000308238
naftifine..BRD.BRD.K74141488.003.11.2.	PRISM	0.0405154	0.913343752791837	7.04399633845571e-22	9.66436e-19
TG.100713..BRD.BRD.K46392623.001.02.5.	PRISM	0.0405316	0.910355258883366	5.10156008932297e-23	7.1983e-20
bekanamycin..BRD.BRD.K73425385.065.04.8.	PRISM	0.0406033	0.710318778031482	1.97984547372069e-09	1.5225e-06
diphenyleneiodonium..BRD.BRD.K65814004.003.02.9.	PRISM	0.0406561	0.724097710883296	6.87367267627819e-09	5.05215e-06
KP.1212..BRD.BRD.K46690591.001.01.2.	PRISM	0.0406924	0.832405235646	2.20294346764864e-15	2.3946e-12
SB.242235..BRD.BRD.K19412355.001.01.0.	PRISM	0.0406977	0.941713850776467	3.4159784519908e-28	5.07956e-25
fosbretabulin..BRD.BRD.K06814349.304.02.7.	PRISM	0.0407761	0.730179481884853	7.04288273347203e-09	5.16948e-06
methylprednisolone..BRD.BRD.K35240538.001.26.2.	PRISM	0.0408194	0.850937375612498	6.69435738451365e-16	7.49768e-13
trolox..BRD.BRD.A17846016.001.13.9.	PRISM	0.0408243	0.919368950713404	8.34995851439286e-24	1.19989e-20
ZK811752..BRD.BRD.K91825936.001.01.2.	PRISM	0.0409591	0.915731493687026	2.15969908525356e-22	3.0063e-19
isometheptene.mucate..BRD.BRD.A64743628.001.01.5.	PRISM	0.0411177	0.862017286154686	1.18222796283112e-16	1.36666e-13
phenazone..BRD.BRD.K46937689.001.15.0.	PRISM	0.0413534	0.911347402169274	2.06848333697398e-20	2.72212e-17
saracatinib..BRD.BRD.K19540840.001.09.4.	PRISM	0.0414595	0.803449307007531	4.80738537309731e-12	4.37472e-09
mercaptopurine..BRD.BRD.K91601245.001.12.0.	PRISM	0.0415758	0.801783883412728	1.42360901186736e-12	1.3268e-09
pazopanib..BRD.BRD.K74514084.003.09.2.	PRISM	0.0417932	0.86105633560177	4.9924581641671e-15	5.35192e-12
ingenol.mebutate..BRD.BRD.K93779381.001.01.9.	PRISM	0.0420301	0.497953719310547	6.79098156117053e-05	0.0329363
BAY.87.2243..BRD.BRD.K70463136.001.01.5.	PRISM	0.0422139	0.580958809641765	5.63314255548736e-06	0.00319399
flumatinib..BRD.BRD.K68870568.066.01.5.	PRISM	0.0423179	0.904717901449935	5.8115985404449e-22	7.99095e-19
vandetanib..BRD.BRD.K77625799.001.07.7.	PRISM	0.0424937	0.770236846896943	2.00715895967532e-11	1.76028e-08
X4.chlorophenylguanidine..BRD.BRD.K39160765.003.02.9.	PRISM	0.0427382	0.898335324489914	7.80678729664161e-20	1.00864e-16
abiraterone..BRD.BRD.K50071428.001.03.3.	PRISM	0.0427462	0.818273189994104	8.29879365157794e-14	8.31539e-11
aspirin..BRD.BRD.K11433652.001.17.0.	PRISM	0.0436052	0.913870105429415	3.7426651665014e-23	5.31084e-20
AST.1306..BRD.BRD.K26838195.075.04.9.	PRISM	0.0436277	0.837377450653786	1.64016727616249e-15	1.79926e-12
halcinonide..BRD.BRD.A88138582.001.04.8.	PRISM	0.0436785	0.62938349764389	2.67318289660599e-07	0.000174292
BF2.649..BRD.BRD.K21673112.003.01.3.	PRISM	0.0438187	0.734971201480619	3.56819547740411e-10	2.87953e-07
estrone..BRD.BRD.K81839095.001.30.1.	PRISM	0.0438339	0.923728593794396	4.04791676647528e-24	5.84924e-21
isoflupredone.acetate..BRD.BRD.K29173907.001.09.2.	PRISM	0.0443189	0.642513274267762	1.22242798122386e-06	0.000748126
LB42708..BRD.BRD.K18834913.001.01.1.	PRISM	0.0444237	0.813354047942704	3.74729996408295e-14	3.83349e-11
AZD4547..BRD.BRD.K28392481.001.05.1.	PRISM	0.0444404	0.752686015208646	8.52023165637474e-11	7.18256e-08
mesoridazine..BRD.BRD.A14395271.074.17.8.	PRISM	0.044478	0.864151420349858	5.80114513217261e-18	7.00198e-15
adefovir.dipivoxil..BRD.BRD.K96159438.001.06.3.	PRISM	0.0445021	0.874977794227735	2.47111352755968e-18	3.02959e-15
tacalcitol..BRD.BRD.K73237276.001.01.0.	PRISM	0.0447767	0.812275641712274	1.70182300937637e-13	1.67289e-10
idoxuridine..BRD.BRD.K76634210.001.14.7.	PRISM	0.0448994	0.913786896516111	3.36709812805877e-23	4.78801e-20
zaleplon..BRD.BRD.K92657060.001.05.7.	PRISM	0.0450172	0.92689041040691	4.54565239028969e-23	6.43664e-20
ADL5859..BRD.BRD.K39624409.003.02.6.	PRISM	0.0453713	0.781791499786099	1.90325606885781e-11	1.67296e-08
parachlorophenol..BRD.BRD.K40992116.001.09.7.	PRISM	0.0454428	0.827375579659615	3.56037733555164e-15	3.84165e-12
gambogic.acid..BRD.BRD.K08542803.001.02.3.	PRISM	0.0455465	0.842307844947915	6.89510106414635e-15	7.33639e-12
cyclovirobuxin.d..BRD.BRD.K27799744.001.02.8.	PRISM	0.0455958	0.919783358364465	4.45468034124445e-25	6.52611e-22
SCH.900776..BRD.BRD.K75009076.001.02.1.	PRISM	0.0456227	0.88231187218761	1.11931856120015e-17	1.33759e-14
JZL.184..BRD.BRD.K45446451.001.05.0.	PRISM	0.0458583	0.91305463586896	1.40551700366725e-23	2.01129e-20
SB.366791..BRD.BRD.K61536336.001.01.7.	PRISM	0.0459452	0.844001103309689	4.11398807728145e-15	4.42665e-12
gilteritinib..BRD.BRD.K72280606.001.01.2.	PRISM	0.0462139	0.797852774760244	9.25734431183369e-13	8.72042e-10
adarotene..BRD.BRD.K00152668.001.01.5.	PRISM	0.0464087	0.864094069232116	2.03999037070526e-16	2.33171e-13
X1.azakenpaullone..BRD.BRD.K03273112.001.01.8.	PRISM	0.0465294	0.803412801450917	2.87022380958309e-13	2.78125e-10
ABT.702..BRD.BRD.K36021395.300.02.4.	PRISM	0.0472362	0.838744826163211	8.67081233914247e-16	9.63327e-13
PHA.767491..BRD.BRD.K50000283.001.04.4.	PRISM	0.0473831	0.9153201505416	1.18347860130611e-22	1.65805e-19
ritodrine..BRD.BRD.K14003026.003.09.0.	PRISM	0.0478316	0.909054369919988	3.99823912321643e-23	5.6695e-20
phenylmercuric.acetate..BRD.BRD.K74193284.001.04.8.	PRISM	0.0478371	0.936377817681643	2.01320793572508e-25	2.9574e-22
ajmaline..BRD.BRD.A48300215.001.04.8.	PRISM	0.0479739	0.897509343618711	9.41150916963227e-22	1.28844e-18
diphemanil..BRD.BRD.K93441486.067.12.8.	PRISM	0.0480205	0.860189101619108	3.45828679734757e-16	3.91478e-13
trovafloxacin..BRD.BRD.K00494077.066.01.9.	PRISM	0.0482074	0.880688880350695	1.38218845236045e-18	1.71115e-15
racecadotril..BRD.BRD.A08187463.001.12.9.	PRISM	0.0482726	0.869183873769349	6.24865336157181e-18	7.52338e-15
artesunate..BRD.BRD.K54634444.001.05.9.	PRISM	0.0483691	0.867687135791186	2.22841178868968e-18	2.73649e-15
LY2090314..BRD.BRD.K78055238.001.01.8.	PRISM	0.0484198	0.71141003068425	4.1055253306662e-10	3.30084e-07
BMS.707035..BRD.BRD.K49555808.001.03.9.	PRISM	0.048437	0.890050115492172	6.62115249678569e-21	8.85248e-18
embelin..BRD.BRD.K86727142.001.12.4.	PRISM	0.0484626	0.891761704784217	3.22011756051138e-20	4.21191e-17
ICI.162846..BRD.BRD.K11071038.001.01.7.	PRISM	0.0485266	0.863249449919542	8.40577753739602e-17	9.7507e-14
carmofur..BRD.BRD.K11630072.001.13.2.	PRISM	0.0486702	0.84864115169301	4.51415103052629e-15	4.85271e-12
buthionine.sulfoximine..BRD.BRD.A47706533.001.02.6.	PRISM	0.0488031	0.898205856364724	4.11395820254887e-18	4.99435e-15
demecarium..BRD.BRD.K51471001.303.04.7.	PRISM	0.0488205	0.81282453584588	9.75379884766117e-14	9.7538e-11
echinomycin..BRD.BRD.A68969091.001.12.7.	PRISM	0.0490385	0.744808548656503	1.34786928563885e-10	1.11604e-07
uracil..BRD.BRD.K80129304.001.08.1.	PRISM	0.0491418	0.937092795461117	2.22256420949166e-26	3.28273e-23
PP.2..BRD.BRD.K95785537.001.23.1.	PRISM	0.0491433	0.894340587171514	1.96133503451219e-21	2.66258e-18
X4.methylgenistein..BRD.BRD.K73303757.001.21.6.	PRISM	0.049267	0.887869241986197	2.66283237930395e-20	3.49364e-17
I.BET151..BRD.BRD.K36363294.001.04.2.	PRISM	0.0493062	0.528818001464647	9.09871300989538e-05	0.0429459
PD.153035..BRD.BRD.K26603252.003.04.9.	PRISM	0.0493107	0.74789876556912	2.33831055145976e-10	1.90572e-07
piperazine..BRD.BRD.K13249881.001.02.3.	PRISM	0.0493533	0.91780137312992	1.15965036145867e-24	1.68961e-21
FPH1..BRD.6125...BRD.BRD.K61250484.001.02.3.	PRISM	0.0496663	0.908673266594233	1.31060939227572e-23	1.8781e-20
BIBR.1532..BRD.BRD.K04623885.001.07.5.	PRISM	0.0498155	0.797302808571672	1.97962858878256e-12	1.83116e-09
KPT.185..BRD.BRD.K71467466.001.02.3.	PRISM	0.049827	0.699248897287963	2.77232491704067e-09	2.10419e-06
dehydrocholate.acid..BRD.BRD.A11551002.001.04.6.	PRISM	0.0504131	0.923187130912771	1.69883675448479e-24	2.46671e-21
eprinomectin..BRD.BRD.A91366704.001.01.9.	PRISM	0.0504328	0.908320692324098	2.55571976126729e-23	3.6419e-20
GSK1070916..BRD.BRD.K36740062.001.06.6.	PRISM	0.0505189	0.89816447309355	7.01132135809655e-21	9.36011e-18
prednisolone.acetate..BRD.BRD.A01643550.001.04.9.	PRISM	0.0507346	0.802160553288475	4.24189273083157e-11	3.62258e-08
difluprednate..BRD.BRD.K33720171.001.01.0.	PRISM	0.0509735	0.915256030976106	3.2102073978735e-23	4.56813e-20
tamibarotene..BRD.BRD.K36627727.001.05.4.	PRISM	0.0510855	0.920201184779613	2.39264442344157e-21	3.23246e-18
MK.2461..BRD.BRD.K56405753.001.02.4.	PRISM	0.0513614	0.635962744262619	9.19365625581784e-07	0.000572765
taltobulin..BRD.BRD.K87512222.019.01.7.	PRISM	0.0516671	0.482238499400452	0.000603832637466333	0.239722
CB.10.277..BRD.BRD.K59929863.001.01.9.	PRISM	0.0517095	0.896722318719145	3.64746500354446e-20	4.76359e-17
lidocaine..BRD.BRD.K52662033.003.21.2.	PRISM	0.0522447	0.883038887409098	5.73524529408553e-20	7.46729e-17
fluticasone.propionate..BRD.BRD.K62310379.001.10.5.	PRISM	0.0523288	0.902786668705456	3.33925849459491e-21	4.49798e-18
rigosertib..BRD.BRD.K55187425.236.05.2.	PRISM	0.0524155	0.520955419967568	0.000120040374798234	0.0553386
floxuridine..BRD.BRD.K47832606.001.30.1.	PRISM	0.0524715	0.554371043719289	4.78212737324347e-05	0.023815
paclitaxel..BRD.BRD.K62008436.001.22.1.	PRISM	0.052683	0.684103585186109	3.17753285372214e-08	2.20203e-05
cidofovir..BRD.BRD.K96153583.001.05.1.	PRISM	0.0527228	0.930981017661856	7.94775568820059e-24	1.14368e-20
NVP.BHG712..BRD.BRD.K79259477.001.04.9.	PRISM	0.0527768	0.892234374651542	1.93968393216526e-18	2.38775e-15
terbutaline..BRD.BRD.A50157456.065.20.6.	PRISM	0.0533902	0.814649318089452	2.83308694004962e-13	2.74809e-10
nicorandil..BRD.BRD.K97752965.001.16.4.	PRISM	0.0536	0.815168752223011	2.68824225433894e-14	2.77427e-11
atipamezole..BRD.BRD.K39252998.003.01.5.	PRISM	0.0540675	0.833152607727442	1.66958142786249e-13	1.64454e-10
isopropyl.myristate..BRD.BRD.K13409143.001.01.9.	PRISM	0.0542974	0.873839891121493	5.84345163181446e-18	7.0472e-15
X2.3.DCPE..BRD.BRD.K61734568.003.02.1.	PRISM	0.0543076	0.887091817483085	2.59987712928972e-16	2.95606e-13
flufenamic.acid..BRD.BRD.K44067360.001.30.3.	PRISM	0.0546924	0.928633508135035	4.76306126196661e-22	6.55874e-19
exatecan.mesylate..BRD.BRD.K92150287.066.01.2.	PRISM	0.0547398	0.288753572515843	0.0628493228862335	1
CS.110266..BRD.BRD.K15519488.050.01.3.	PRISM	0.0550516	0.826368717806665	4.29461179207267e-12	3.92098e-09
alectinib..BRD.BRD.K11267252.001.04.4.	PRISM	0.0552305	0.911173752227983	8.25651586795877e-23	1.15921e-19
masitinib..BRD.BRD.K71035033.001.07.1.	PRISM	0.0557483	0.928088178645378	8.65748589457905e-23	1.21378e-19
trifluridine..BRD.BRD.K03243820.001.23.8.	PRISM	0.0557898	0.767352844271267	2.96538808214843e-10	2.40196e-07
SB.525334..BRD.BRD.K37720887.001.07.8.	PRISM	0.0559095	0.807077679262192	1.83549178229153e-13	1.80062e-10
X8.bromo.cGMP..BRD.BRD.A00077618.236.07.6.	PRISM	0.0561604	0.889130377964508	3.0946783952242e-18	3.78479e-15
nonoxynol.9..BRD.BRD.K88625236.001.04.2.	PRISM	0.0566484	0.828627989602798	1.98836045772558e-14	2.07187e-11
AEG3482..BRD.BRD.K77634909.001.03.5.	PRISM	0.0566628	0.926525743278847	3.07665216570133e-25	4.51345e-22
atorvastatin..BRD.BRD.K69726342.238.02.4.	PRISM	0.0573174	0.643175402223773	2.71639528039982e-07	0.000176837
thiram..BRD.BRD.K29254801.001.14.7.	PRISM	0.0573916	0.801398828039342	1.08962736227237e-11	9.71948e-09
AT7867..BRD.BRD.K12040459.001.06.0.	PRISM	0.0574504	0.916379575345485	4.10098058936394e-23	5.81109e-20
securinine..BRD.BRD.K49071277.001.04.7.	PRISM	0.0575346	0.836575699939815	1.45892941129784e-15	1.60628e-12
nomegestrol.acetate..BRD.BRD.K27351809.001.09.5.	PRISM	0.0577817	0.885096136717521	3.84107528758768e-19	4.88201e-16
ftorafur..BRD.BRD.K99383816.001.03.5.	PRISM	0.0583084	0.919049516202546	4.23800601724133e-24	6.11968e-21
RITA..BRD.BRD.K00317371.001.06.1.	PRISM	0.058622	0.466492617087358	0.00112428202908122	0.420481
SCH.58261..BRD.BRD.K81225797.001.02.3.	PRISM	0.0592749	0.826455202297525	6.26264109575143e-14	6.31274e-11
cytochlor..BRD.BRD.K48988407.001.01.2.	PRISM	0.0593722	0.908550021274488	4.12819671079323e-22	5.69278e-19
cefditoren.pivoxil..BRD.BRD.K72167406.001.02.1.	PRISM	0.0596299	0.902359825597362	4.44244608013424e-19	5.61969e-16
bromosporine..BRD.BRD.K44665581.001.01.8.	PRISM	0.0605754	0.708917110240567	1.6673631039158e-08	1.18216e-05
CD.437..BRD.BRD.K28907958.001.04.3.	PRISM	0.0607413	0.941465118705076	5.73181880849467e-29	8.54041e-26
carmustine..BRD.BRD.K36234266.001.09.8.	PRISM	0.0613173	0.857586002421747	4.03611788465575e-17	4.74244e-14
thioproperazine..BRD.BRD.K08619574.334.05.4.	PRISM	0.0616373	0.940676839267175	1.30456667418528e-26	1.93076e-23
flumethasone.pivalate..BRD.BRD.A50064262.001.04.7.	PRISM	0.0624102	0.896264984324396	1.06220500902953e-20	1.41061e-17
LY303511..BRD.BRD.K22385716.001.02.5.	PRISM	0.0626561	0.941716125709811	5.48166550217998e-25	8.01968e-22
caffeic.acid.phenethyl.ester..BRD.BRD.K96188950.001.16.9.	PRISM	0.063158	0.943098845952109	1.72780902402685e-22	2.41202e-19
NAN.190..BRD.BRD.K69195780.004.08.4.	PRISM	0.0634232	0.916794692218256	3.05764550182549e-22	4.23178e-19
PSB.1115..BRD.BRD.K49027941.001.01.1.	PRISM	0.0635569	0.840830804177094	1.33417321807613e-14	1.39688e-11
eltrombopag..BRD.BRD.K40496271.396.01.1.	PRISM	0.0637601	0.838066059374742	5.1501172642862e-14	5.22222e-11
TWS.119..BRD.BRD.K94176593.001.09.4.	PRISM	0.0638812	0.909071047788603	4.78570334875455e-19	6.04434e-16
S.methylcysteine..BRD.BRD.K63123526.001.01.2.	PRISM	0.0644258	0.925249728019021	4.9693476106759e-25	7.27512e-22
Y.320..BRD.BRD.K96259238.001.01.4.	PRISM	0.0644292	0.883598191050765	3.07864502986317e-19	3.92219e-16
bosutinib..BRD.BRD.K99964838.001.11.9.	PRISM	0.0648222	0.797513398502793	1.48170464265424e-12	1.37799e-09
SIB.1757..BRD.BRD.K98157055.001.10.9.	PRISM	0.0655985	0.908580970242361	8.32342294956464e-22	1.14031e-18
mifepristone..BRD.BRD.K37270826.001.27.6.	PRISM	0.0661232	0.890058999267592	1.21656554405088e-20	1.61073e-17
PAC.1..BRD.BRD.K92991072.001.04.9.	PRISM	0.0661398	0.896520244462698	5.03513302815328e-19	6.35434e-16
isoxsuprine..BRD.BRD.A16700644.003.04.4.	PRISM	0.0669498	0.907021578250226	1.31078299272821e-21	1.7866e-18
finafloxacin..BRD.BRD.K98384930.003.01.5.	PRISM	0.0670543	0.772553216880785	1.6375276018273e-11	1.44757e-08
navarixin..BRD.BRD.K82850175.001.01.1.	PRISM	0.0671094	0.901530584560464	6.68512460440416e-21	8.93133e-18
prednisolone..BRD.BRD.A27887842.001.04.0.	PRISM	0.067448	0.774111657968009	7.17416360575148e-12	6.44957e-09
cabozantinib..BRD.BRD.K51544265.001.04.2.	PRISM	0.0680825	0.862557649280891	1.42578640396426e-16	1.6368e-13
Ro.04.5595..BRD.BRD.A63546914.003.02.0.	PRISM	0.0692128	0.815665057878009	1.46667060948025e-13	1.45054e-10
cyclosporine..BRD.BRD.K13533483.001.16.2.	PRISM	0.0696795	0.942056560249978	1.32172520281836e-26	1.95483e-23
capsaicin..BRD.BRD.K50590187.001.19.9.	PRISM	0.070375	0.920149621312839	1.61868948067112e-24	2.35357e-21
poziotinib..BRD.BRD.K50010139.001.01.5.	PRISM	0.0732504	0.863326581706879	7.16478189993572e-16	8.01023e-13
LY2801653..BRD.BRD.K18961567.001.01.1.	PRISM	0.0737205	0.893992309446732	7.63566786483982e-19	9.57513e-16
verubulin..BRD.BRD.K42673188.001.01.1.	PRISM	0.0739853	0.50501840037694	0.000446413235833463	0.183029
VE.822..BRD.BRD.K04701033.001.03.9.	PRISM	0.0742317	0.824434863148558	6.85151807822704e-14	6.89263e-11
BIBU.1361..BRD.BRD.K49294207.300.03.8.	PRISM	0.0764965	0.84021440559975	9.12117419014825e-15	9.63196e-12
topotecan..BRD.BRD.K55696337.003.24.4.	PRISM	0.0765544	0.634510735008484	6.8455045613666e-07	0.000432636
OTX015..BRD.BRD.K43471985.001.03.0.	PRISM	0.0766163	0.700418787875645	2.77482773758856e-08	1.9396e-05
radezolid..BRD.BRD.K84683831.001.01.0.	PRISM	0.0768043	0.892169615535567	1.54679121663615e-20	2.04331e-17
CGS.15943..BRD.BRD.K49049886.001.08.7.	PRISM	0.0778805	0.849266979536941	7.05717967460985e-15	7.50178e-12
YM.201636..BRD.BRD.K48488978.001.05.3.	PRISM	0.0783576	0.928057761661062	2.89549159239368e-19	3.69465e-16
pevonedistat..BRD.BRD.K67844266.003.01.9.	PRISM	0.0783618	0.836071747107092	9.29732385586643e-15	9.80868e-12
CX.4945..BRD.BRD.K81458380.001.04.9.	PRISM	0.0786959	0.891208455883159	3.28786669073905e-20	4.29724e-17
[truncated: 523 more rows]
