# Supplementary material for: Single-cell profiling reveals molecular basis of malignant phenotypes and tumor microenvironments in small bowel adenocarcinomas
Source: Cell Discov. 2022 Sep 14;8:92. doi: 10.1038/s41421-022-00434-x (PMC9475032; doi:10.1038/s41421-022-00434-x)
Supplement: Supplementary file 9 — Supplementary Table 8 [file 41421_2022_434_MOESM9_ESM.xlsx]

## Sheet: Table S8. Relative viability
Supplementary Table S8: Relative viability of the cell viability assay
Drug	0μM	0.01μM	0.1μM	1μM	10μM	100μM
Oxaliplatin	1	0.88697470623381791	0.886078	0.3986257717586138	0.18189603664608645	6.3762198765186214E-3
Oxaliplatin	1	0.78515196811160937	0.901246	0.39641255605381165	0.17129048330842053	6.1853512705530639E-3
Oxaliplatin	1	1.0144708219048519	0.891894	0.44348813014281663	0.15608625744821716	7.9674642958479144E-3
Irinotecan	1	0.91797790425175763	1.0067	0.89811404977123088	0.1506974668005803	5.8609530186363126E-2
Irinotecan	1	0.97063987514631289	1.02107	0.82822863831447524	0.1914650799843933	6.7859929769801014E-2
Irinotecan	1	1.0460026345121087	0.997365	0.86260006079643325	0.19379876380585673	6.6349174181781337E-2
Mocetinostat	1	0.83493418712202061	0.892921	0.41817858413376024	3.8189256492351477E-2	2.0170757737459979E-2
Mocetinostat	1	0.92173821326864258	0.961713	0.50458812361565231	4.366627992827761E-2	3.0872270857504484E-2
Mocetinostat	1	0.8770627062706271	0.950953	0.52255225522552251	4.6122112211221124E-2	3.362669600293363E-2
Filanesib	1	0.85413111686024112	0.79193	0.70517972147300045	0.6178785710353939	1.2036109429184786E-2
Filanesib	1	0.84177482644129187	0.670872	0.78086326592212496	0.60935707817687901	8.9121642016299421E-3
Filanesib	1	0.85587833422444004	0.751678	0.76189627517376579	0.7607081328343136	5.1410919028099565E-3
Volasertib	1	1.0135037624987115	0.39532	0.38542418307390991	0.19314503659416554	3.1811153489330997E-4
Volasertib	1	0.98630380647456417	0.329242	0.30638562789043045	0.1623265741728922	7.1033440056919247E-4
Volasertib	1	0.97715439379449576	0.354479	0.33312081606630539	0.1960259271065774	4.7030071193284454E-4
Tozasertib	1	0.84955995599559953	0.497616	0.38723872387238722	0.15934176751008433	1.4800146681334799E-3
Tozasertib	1	0.96415866239772319	0.522412	0.48159018143009608	0.1903237282106012	1.6573283528993241E-3
Tozasertib	1	0.88250184579685687	0.592659	0.42252926906444466	0.19214217909503217	1.5456175508912562E-3
